# Supplementary material for: Neuroradiological Changes Following Single or Repetitive Mild TBI
Source: Front Syst Neurosci. 2019 Aug 2;13:34. doi: 10.3389/fnsys.2019.00034 (PMC6688741; doi:10.3389/fnsys.2019.00034)
Supplement: Supplementary file 1 [file Table_1.xlsx]

## Sheet: 0HIt_1Hit_Comparison
Supplementary Table 1 0 vs 1 hit FA
0 hit
Region of Interest(ROI)	10th cerebellar lobule	1st cerebellar lobule	2nd cerebellar lobule	3rd cerebellar lobule	4th cerebellar lobule	5th cerebellar lobule	motor trigeminal nucleus	root of trigeminal nerve	6th cerebellar lobule	7th cerebellar lobule	facial nucleus	8th cerebellar lobule	9th cerebellar lobule	anterior thalamic nuclei	anterior amygdaloid nucleus	accumbens core	accumbens shell	anterior hypothalamic area	anterior lobe pituitary	anterior olfactory nucleus	anterior pretectal nucleus	arcuate nucleus	auditory ctx	basal amygdaloid nucleus	CA1 dorsal	CA1 hippocampus ventral	CA2	CA3 dorsal	CA3 hippocampus ventral	central amygdaloid nucleus	anterior cingulate area	central gray	claustrum	central medial thalamic nucleus	cortical amygdaloid nucleus	copula of the pyramis	crus 1 of ansiform lobule	crus 2 of ansiform lobule	diagonal band of Broca	dentate gyrus dorsal	dentate gyrus ventral	dorsal lateral striatum	dorsal medial nucleus	dorsal medial striatum	dorsomedial tegmental area	DPGi	dorsal raphe	subiculum dorsal	extended amydala
TBI_0HIT_R1_Hd1_FA	0.45	0.37	0.34	0.38	0.39	0.4	0.33	0.39	0.43	0.37	0.3	0.42	0.37	0.26	0.26	0.36	0.35	0.3	0.32	0.44	0.25	0.4	0.27	0.29	0.27	0.3	0.28	0.3	0.37	0.39	0.37	0.36	0.43	0.27	0.3	0.29	0.32	0.2	0.3	0.3	0.32	0.4	0.36	0.43	0.42	0.37	0.35	0.31	0.38
TBI_0HIT_R3_Hu1_FA	0.3	0.37	0.38	0.36	0.38	0.4	0.38	0.38	0.32	0.22	0.32	0.25	0.15	0.39	0.39	0.45	0.43	0.43	0.3	0.51	0.49	0.5	0.36	0.33	0.48	0.24	0.41	0.46	0.4	0.38	0.5	0.37	0.45	0.4	0.2	0.19	0.28	0.14	0.42	0.41	0.32	0.51	0.41	0.5	0.29	0.32	0.29	0.41	0.54
TBI_0HIT_R5_Hv1_FA	0.42	0.59	0.63	0.62	0.63	0.62	0.63	0.45	0.51	0.41	0.38	0.48	0.52	0.53	0.61	0.5	0.53	0.59	0.03	0.56	0.63	0.6	0.58	0.56	0.59	0.6	0.54	0.53	0.61	0.6	0.5	0.61	0.53	0.52	0.42	0.37	0.48	0.38	0.56	0.55	0.55	0.56	0.6	0.62	0.57	0.54	0.51	0.63	0.65
TBI_0HIT_R6_Hv1_FA	0.39	0.31	0.32	0.3	0.33	0.31	0.31	0.42	0.3	0.41	0.39	0.41	0.39	0.29	0.32	0.36	0.35	0.34	0.31	0.31	0.23	0.3	0.3	0.32	0.3	0.38	0.34	0.31	0.34	0.34	0.36	0.31	0.38	0.28	0.39	0.33	0.26	0.28	0.34	0.26	0.31	0.42	0.29	0.39	0.34	0.31	0.3	0.35	0.37
rTBI_Post_2E0H_R1_Fg1_FA	0.45	0.38	0.34	0.33	0.34	0.34	0.37	0.49	0.49	0.49	0.48	0.47	0.54	0.29	0.38	0.38	0.4	0.31	0.34	0.49	0.22	0.28	0.32	0.39	0.35	0.32	0.31	0.28	0.41	0.41	0.33	0.43	0.35	0.23	0.5	0.48	0.45	0.48	0.37	0.26	0.32	0.37	0.27	0.35	0.48	0.38	0.28	0.4	0.47
rTBI_Post_2E0H_R2_Fg1_FA	0.51	0.4	0.32	0.31	0.36	0.35	0.37	0.47	0.4	0.48	0.47	0.5	0.54	0.31	0.47	0.39	0.39	0.41	0.4	0.38	0.24	0.43	0.3	0.44	0.29	0.35	0.3	0.28	0.38	0.45	0.49	0.32	0.38	0.21	0.57	0.56	0.45	0.5	0.38	0.26	0.32	0.48	0.33	0.41	0.41	0.42	0.3	0.33	0.53
rTBI_Post_2E0H_R3_Fh1_FA	0.44	0.29	0.35	0.31	0.37	0.38	0.38	0.55	0.51	0.54	0.56	0.57	0.45	0.28	0.27	0.31	0.31	0.26	0.42	0.36	0.24	0.24	0.33	0.33	0.29	0.31	0.3	0.34	0.38	0.38	0.29	0.4	0.37	0.22	0.4	0.56	0.5	0.58	0.31	0.25	0.31	0.43	0.24	0.39	0.48	0.51	0.28	0.26	0.37
rTBI_Post_2E0H_R5_Fh1_FA	0.57	0.42	0.36	0.39	0.43	0.4	0.28	0.49	0.49	0.61	0.46	0.58	0.62	0.26	0.38	0.29	0.3	0.24	0.34	0.34	0.25	0.23	0.24	0.32	0.3	0.28	0.22	0.22	0.3	0.44	0.3	0.35	0.31	0.22	0.47	0.56	0.5	0.57	0.33	0.23	0.28	0.4	0.24	0.37	0.39	0.42	0.29	0.39	0.48
rTBI_post_2E0H_R4_Fh1_FA	0.47	0.41	0.33	0.32	0.34	0.35	0.38	0.54	0.43	0.39	0.49	0.39	0.47	0.33	0.26	0.36	0.36	0.33	0.39	0.39	0.24	0.31	0.28	0.32	0.24	0.33	0.28	0.29	0.33	0.34	0.32	0.44	0.37	0.28	0.45	0.51	0.45	0.51	0.32	0.24	0.26	0.38	0.3	0.38	0.48	0.47	0.33	0.24	0.43
Avg	0.444444	0.393333	0.374444	0.368889	0.396667	0.394444	0.381111	0.464444	0.431111	0.435556	0.427778	0.452222	0.45	0.326667	0.371111	0.377778	0.38	0.356667	0.316667	0.42	0.31	0.365556	0.331111	0.366667	0.345556	0.345556	0.331111	0.334444	0.391111	0.414444	0.384444	0.398889	0.396667	0.292222	0.411111	0.427778	0.41	0.404444	0.37	0.306667	0.332222	0.438889	0.337778	0.426667	0.428889	0.415556	0.325556	0.368889	0.468889
Stdev	0.075185	0.0855862	0.0977383	0.0995546	0.0927362	0.0902927	0.100056	0.0604382	0.0789691	0.112039	0.0855538	0.10072	0.137113	0.0861684	0.114504	0.0647645	0.0698212	0.107238	0.115434	0.0848528	0.146287	0.126106	0.09968	0.08544	0.114577	0.103454	0.0934672	0.0979938	0.0892251	0.07939	0.0879078	0.0908907	0.0646142	0.103293	0.109367	0.137093	0.0957862	0.162797	0.0807775	0.106066	0.0843768	0.0643126	0.112891	0.0844097	0.0843274	0.079861	0.0729916	0.114613	0.0940006
1 hit
Region of Interest(ROI)	10th cerebellar lobule	1st cerebellar lobule	2nd cerebellar lobule	3rd cerebellar lobule	4th cerebellar lobule	5th cerebellar lobule	motor trigeminal nucleus	root of trigeminal nerve	6th cerebellar lobule	7th cerebellar lobule	facial nucleus	8th cerebellar lobule	9th cerebellar lobule	anterior thalamic nuclei	anterior amygdaloid nucleus	accumbens core	accumbens shell	anterior hypothalamic area	anterior lobe pituitary	anterior olfactory nucleus	anterior pretectal nucleus	arcuate nucleus	auditory ctx	basal amygdaloid nucleus	CA1 dorsal	CA1 hippocampus ventral	CA2	CA3 dorsal	CA3 hippocampus ventral	central amygdaloid nucleus	anterior cingulate area	central gray	claustrum	central medial thalamic nucleus	cortical amygdaloid nucleus	copula of the pyramis	crus 1 of ansiform lobule	crus 2 of ansiform lobule	diagonal band of Broca	dentate gyrus dorsal	dentate gyrus ventral	dorsal lateral striatum	dorsal medial nucleus	dorsal medial striatum	dorsomedial tegmental area	DPGi	dorsal raphe	subiculum dorsal	extended amydala
TBI_1HIT_R3_H61_FA	0.36	0.28	0.32	0.26	0.25	0.21	0.3	0.46	0.24	0.27	0.43	0.31	0.35	0.34	0.23	0.29	0.3	0.25	0.21	0.34	0.29	0.3	0.25	0.34	0.22	0.27	0.22	0.22	0.33	0.31	0.24	0.33	0.31	0.23	0.34	0.29	0.19	0.16	0.29	0.19	0.27	0.25	0.24	0.24	0.42	0.38	0.28	0.24	0.33
TBI_1HIT_R4_H61_FA	0.36	0.3	0.38	0.3	0.28	0.26	0.29	0.44	0.26	0.35	0.35	0.4	0.38	0.27	0.27	0.33	0.35	0.34	0.31	0.3	0.22	0.39	0.21	0.32	0.19	0.28	0.21	0.24	0.27	0.32	0.26	0.37	0.31	0.23	0.45	0.39	0.24	0.23	0.33	0.19	0.24	0.29	0.32	0.27	0.38	0.39	0.35	0.21	0.37
TBI_1HIT_R5_H91_FA	0.42	0.36	0.31	0.36	0.4	0.38	0.38	0.35	0.44	0.47	0.32	0.42	0.39	0.27	0.29	0.31	0.33	0.31	0.29	0.37	0.23	0.3	0.27	0.28	0.25	0.31	0.27	0.24	0.36	0.39	0.33	0.36	0.31	0.26	0.22	0.27	0.37	0.34	0.38	0.23	0.28	0.33	0.3	0.3	0.31	0.38	0.21	0.29	0.47
TBI_1HIT_R6_H91_FA	0.4	0.38	0.41	0.48	0.5	0.42	0.34	0.4	0.3	0.49	0.31	0.52	0.45	0.39	0.27	0.38	0.35	0.28	0.45	0.46	0.38	0.34	0.36	0.27	0.47	0.3	0.41	0.43	0.34	0.38	0.47	0.31	0.44	0.33	0.26	0.52	0.33	0.37	0.38	0.42	0.33	0.46	0.27	0.48	0.37	0.4	0.36	0.54	0.46
TBI_1HIT_R7_Hb1_FA	0.31	0.33	0.3	0.33	0.34	0.34	0.27	0.43	0.32	0.37	0.34	0.38	0.37	0.28	0.33	0.35	0.33	0.24	0.3	0.39	0.28	0.25	0.26	0.4	0.3	0.32	0.31	0.28	0.39	0.38	0.33	0.3	0.32	0.22	0.55	0.34	0.3	0.31	0.28	0.23	0.32	0.33	0.29	0.29	0.28	0.26	0.24	0.31	0.38
TBI_1Hit_R1_H51_FA	0.36	0.37	0.32	0.27	0.28	0.27	0.36	0.42	0.26	0.29	0.43	0.33	0.42	0.36	0.29	0.31	0.34	0.4	0.32	0.33	0.3	0.45	0.3	0.38	0.28	0.29	0.3	0.32	0.36	0.36	0.32	0.33	0.34	0.25	0.36	0.3	0.24	0.19	0.32	0.26	0.31	0.31	0.39	0.32	0.43	0.31	0.3	0.33	0.45
TBI_1Hit_R2_H51_FA	0.41	0.36	0.37	0.3	0.33	0.28	0.34	0.4	0.26	0.36	0.39	0.39	0.46	0.29	0.31	0.43	0.42	0.33	0.22	0.4	0.22	0.28	0.27	0.34	0.28	0.3	0.29	0.23	0.24	0.31	0.35	0.37	0.32	0.27	0.41	0.35	0.19	0.22	0.36	0.22	0.22	0.36	0.3	0.39	0.44	0.36	0.29	0.31	0.56
rTBI_Post2_2E1H_R1_Ff1_FA	0.62	0.46	0.41	0.39	0.39	0.37	0.51	0.51	0.49	0.61	0.49	0.56	0.56	0.31	0.32	0.3	0.3	0.27	0.43	0.41	0.27	0.29	0.29	0.37	0.27	0.25	0.23	0.25	0.4	0.47	0.33	0.47	0.3	0.29	0.48	0.61	0.5	0.56	0.34	0.21	0.29	0.35	0.32	0.31	0.52	0.5	0.35	0.34	0.42
rTBI_Post2_2E1H_R2_Ff1_FA	0.42	0.35	0.33	0.37	0.47	0.47	0.34	0.45	0.57	0.62	0.38	0.57	0.47	0.25	0.28	0.44	0.4	0.25	0.38	0.43	0.2	0.26	0.3	0.34	0.27	0.27	0.3	0.3	0.32	0.32	0.35	0.29	0.38	0.24	0.42	0.48	0.51	0.54	0.3	0.27	0.27	0.4	0.29	0.39	0.33	0.31	0.25	0.3	0.32
rTBI_Post2_2E1H_R3_Ff1_FA	0.38	0.29	0.36	0.35	0.39	0.4	0.33	0.48	0.5	0.51	0.41	0.45	0.4	0.28	0.39	0.4	0.42	0.28	0.36	0.51	0.27	0.36	0.28	0.39	0.35	0.29	0.36	0.41	0.29	0.32	0.44	0.41	0.35	0.23	0.49	0.48	0.46	0.54	0.44	0.34	0.28	0.33	0.25	0.35	0.39	0.31	0.34	0.42	0.35
rTBI_Post2_2E1H_R4_Ff1_FA	0.58	0.62	0.59	0.61	0.65	0.61	0.51	0.59	0.67	0.7	0.59	0.7	0.66	0.47	0.29	0.35	0.35	0.31	0.34	0.45	0.48	0.19	0.31	0.31	0.47	0.25	0.36	0.46	0.35	0.32	0.46	0.53	0.33	0.41	0.42	0.46	0.58	0.48	0.33	0.43	0.29	0.35	0.31	0.37	0.54	0.53	0.48	0.49	0.4
rTBI_Post2_2E1H_R5_Fg1_FA	0.35	0.31	0.38	0.32	0.33	0.29	0.34	0.46	0.42	0.48	0.44	0.4	0.37	0.3	0.28	0.35	0.4	0.33	0.29	0.37	0.29	0.31	0.29	0.28	0.24	0.26	0.23	0.26	0.24	0.3	0.44	0.31	0.33	0.22	0.4	0.49	0.38	0.43	0.31	0.22	0.23	0.35	0.33	0.36	0.38	0.33	0.25	0.29	0.46
rTBI_post_2E1H_R1_F11_FA	0.51	0.49	0.48	0.48	0.51	0.5	0.42	0.49	0.52	0.49	0.49	0.5	0.56	0.34	0.33	0.43	0.42	0.31	0.4	0.54	0.32	0.34	0.35	0.29	0.43	0.3	0.36	0.38	0.33	0.34	0.5	0.43	0.49	0.32	0.33	0.54	0.5	0.5	0.39	0.36	0.3	0.45	0.31	0.51	0.4	0.47	0.47	0.4	0.38
Avg	0.421538	0.376923	0.381538	0.370769	0.393846	0.369231	0.363846	0.452308	0.403846	0.462308	0.413077	0.456154	0.449231	0.319231	0.298462	0.359231	0.362308	0.3	0.330769	0.407692	0.288462	0.312308	0.287692	0.331538	0.309231	0.283846	0.296154	0.309231	0.324615	0.347692	0.370769	0.37	0.348462	0.269231	0.394615	0.424615	0.368462	0.374615	0.342308	0.274615	0.279231	0.350769	0.301538	0.352308	0.399231	0.379231	0.320769	0.343846	0.411538
Stdev	0.0929019	0.095602	0.0802959	0.0994536	0.11325	0.11221	0.0752262	0.0593231	0.140507	0.130904	0.0788865	0.109661	0.0928674	0.0607538	0.0389115	0.0523548	0.044376	0.0447214	0.0729682	0.0697799	0.0750385	0.065974	0.0396135	0.0443182	0.0927776	0.0225605	0.0633165	0.0833128	0.0515777	0.0476364	0.0826097	0.0722265	0.0566931	0.0557467	0.0922511	0.107983	0.13253	0.144142	0.0458537	0.0844211	0.0335315	0.058518	0.0378255	0.0781189	0.0742138	0.0803598	0.0832127	0.0947399	0.067311
Ttest	0.547154	0.684309	0.853884	0.965669	0.951462	0.5823	0.648471	0.64466	0.605309	0.623417	0.682294	0.932797	0.987594	0.814185	0.0452406	0.466686	0.474393	0.101629	0.728341	0.713338	0.654298	0.209613	0.168698	0.220273	0.421434	0.0484893	0.306447	0.52318	0.0383065	0.0226118	0.713782	0.416042	0.0786704	0.506119	0.706118	0.952331	0.431057	0.65548	0.316977	0.439368	0.0527493	0.00328692	0.29175	0.0462342	0.393445	0.308482	0.890668	0.581778	0.109989
[truncated: 125 more columns]
