# Supplementary material for: Neuroradiological Changes Following Single or Repetitive Mild TBI
Source: Front Syst Neurosci. 2019 Aug 2;13:34. doi: 10.3389/fnsys.2019.00034 (PMC6688741; doi:10.3389/fnsys.2019.00034)
Supplement: Supplementary file 4 [file Table_4.xlsx]

## Sheet: Group0hit
Table 4A Matrix of Z scores for Zero Hit
		101	122	46	29	92	19	140	6	5	4	3	96	106	129	107	45	32	7	148	11	93	110	143	61	35	24	100	30	21	125	135	76	171	73	138	94	149	86	104	22	163	119	18	89	77	39	91	151
		'pineal gland'	'raphe magnus'	'DPGi'	'CA3 hippocampus ventral'	'neural lobe pituitary'	'anterior lobe pituitary'	'simple lobule cerebellum'	'5th cerebellar lobule'	'4th cerebellar lobule'	'3rd cerebellar lobule'	'2nd cerebellar lobule'	'parabrachial nucleus'	'pontine nuclei'	'reticulotegmental nucleus'	'pontine reticular nucleus caudal'	'dorsomedial tegmental area'	'central gray'	'motor trigeminal nucleus'	'sub coeruleus nucleus'	'facial nucleus'	'olivary nucleus'	'periolivary nucleus'	'supraoptic nucleus'	'intercalated amygdaloid nucleus'	'cortical amygdaloid nucleus'	'basal amygdaloid nucleus'	'posterior hypothalamic area'	'central amygdaloid nucleus'	'anterior pretectal nucleus'	'retrosplenial caudal ctx'	'primary somatosensory ctx trunk'	'lateral posterior thalamic nucleus'	'zona incerta'	'lateral hypothalamus'	'suprachiasmatic nucleus'	'paraventricular nuclus'	'supramammillary nucleus'	'medial mammillary nucleus'	'premammillary nucleus'	'arcuate nucleus'	'ventral medial nucleus'	'retrochiasmatic nucleus'	'anterior hypothalamic area'	'medial preoptic area'	'lateral preoptic area'	'diagonal band of Broca'	'medial septum'	'triangular septal nucleus'
101	'pineal gland'	0	-0.689093	-0.841738	-0.0439406	0.387568	0.741156	0.0245859	0.544596	0.625581	0.865063	0.909819	1.90148	-1.32183	0.245392	-0.0247173	-0.140883	-0.200521	0.326425	0.106648	-0.849369	0.155659	-0.120579	0.626755	0.0594304	1.48269	-0.0455864	-2.09767	0.156613	0.907855	2.33413	0.110576	1.3077	0.412565	0.454923	-0.612976	0.230576	-0.144178	-0.131669	0.366981	-0.571497	1.01062	0.510877	0.224495	0.497719	1.4433	0.687628	0.739365	0.0943418
122	'raphe magnus'	-0.689093	0	-0.644257	-0.360285	-0.274023	-0.470688	-1.64709	-0.737177	-0.395865	0.207012	0.91914	-0.328521	-0.734021	1.24929	2.30409	0.453217	1.18979	0.551995	1.26802	0.48099	1.5429	1.2282	0.648154	-0.167332	0.134448	1.47142	-1.22333	1.41286	-1.12098	0.942282	1.83153	-0.729388	-1.21053	-1.20668	-1.99884	-0.497091	-0.583542	0.165541	0.897932	0.50446	0.071272	-0.218777	-1.03098	0.849127	1.79022	1.97948	1.10161	1.72254
46	'DPGi'	-0.841738	-0.644257	0	0.139173	-0.311862	-0.165624	1.70789	1.48118	1.83922	1.73694	-0.00848799	-0.00461721	-0.472473	0.0032957	2.04016	1.42165	2.72613	0.272335	0.680138	1.00782	-1.07752	-0.0392688	-0.586909	0.0297457	0.336209	-0.343648	0.57109	-0.595234	-0.427382	-0.990566	-0.0870107	-1.1901	0.219854	-0.241122	-1.52726	-2.42146	-0.752298	-0.774094	0.400344	0.736341	0.149322	0.455904	-1.5215	-1.65446	-1.1543	-0.426594	-1.29895	-1.16126
29	'CA3 hippocampus ventral'	-0.0439406	-0.360285	0.139173	0	1.29286	1.50759	2.06396	0.834898	1.1364	1.14671	0.902622	0.601926	1.53377	1.42418	1.37384	1.50992	1.31383	1.19315	1.40489	0.652249	0.637439	1.09827	1.15326	1.71554	1.16706	1.62337	1.48124	1.69013	1.05493	0.782945	0.884079	0.898395	1.5061	1.00678	1.19255	0.901743	1.25289	1.13931	0.937487	1.24239	0.699743	0.986702	1.3025	1.32122	0.618455	1.1994	0.834245	0.558044
92	'neural lobe pituitary'	0.387568	-0.274023	-0.311862	1.29286	0	2.99486	0.357648	1.99202	1.42179	0.880408	0.360414	0.578262	1.9076	-0.778113	0.70218	1.53625	0.952445	-0.283713	1.15632	0.473022	1.43658	1.33797	1.5347	1.264	1.51334	1.15501	0.617465	0.949486	1.05886	0.757593	0.574439	1.17806	1.13776	1.53196	1.06853	0.532075	1.82231	3.00985	1.82744	1.56218	1.04074	0.174814	1.37298	1.26688	1.10665	0.744862	0.30734	0.992972
19	'anterior lobe pituitary'	0.741156	-0.470688	-0.165624	1.50759	2.99486	0	-0.3575	0.406052	0.553894	0.64022	0.746549	0.647072	2.88571	-0.634445	0.372327	1.00961	0.108848	0.632902	1.12185	-0.59993	1.57531	2.52707	1.20058	1.24106	1.65862	1.43221	1.31834	0.81213	1.31486	1.12506	1.06877	1.54646	0.818443	1.28154	0.301893	0.883206	1.51029	2.40057	1.80806	1.33433	0.985226	0.895845	1.19767	0.864898	0.714501	0.439836	0.424022	0.709644
140	'simple lobule cerebellum'	0.0245859	-1.64709	1.70789	2.06396	0.357648	-0.3575	0	2.99897	2.56208	2.07163	1.99384	0.363741	1.52577	0.337355	1.47276	1.03734	0.439916	0.249262	0.280321	-1.20454	-1.51982	0.165471	1.18749	-0.00607835	2.58537	0.94049	0.818151	0.259283	0.681205	-0.348509	-1.14626	0.695408	0.288248	2.07543	-0.502622	1.00251	1.4148	0.596191	1.28877	-0.147905	1.03888	0.66292	1.35108	1.51651	1.19105	0.733503	0.895395	-0.351438
6	'5th cerebellar lobule'	0.544596	-0.737177	1.48118	0.834898	1.99202	0.406052	2.99897	0	3.23003	2.58281	2.18103	0.505323	-0.367112	0.334502	1.20024	0.584833	-0.444437	-0.210112	-0.801723	-0.745522	-1.5168	0.351874	1.48136	-0.0644954	2.40353	0.884459	0.428741	0.420171	0.775546	1.35568	-0.56743	1.23398	0.341697	1.04389	0.479984	0.56112	0.984036	0.610215	0.795454	0.946056	0.601693	0.604867	0.0649008	1.68743	1.94618	0.814982	0.228542	0.172885
5	'4th cerebellar lobule'	0.625581	-0.395865	1.83922	1.1364	1.42179	0.553894	2.56208	3.23003	0	3.45823	3.1621	-0.926642	0.657374	0.587711	1.88243	-0.123267	-0.989449	-0.163511	-0.226894	2.07713	2.30853	0.937798	1.3327	-0.351872	1.20081	0.73548	1.45224	0.821059	0.859102	0.178372	-0.369323	0.749198	0.119267	0.890829	0.710991	1.4112	0.48953	0.443518	0.68818	0.910844	0.341711	0.771869	-0.813087	1.55971	1.18157	0.0570226	0.230486	0.30044
4	'3rd cerebellar lobule'	0.865063	0.207012	1.73694	1.14671	0.880408	0.64022	2.07163	2.58281	3.45823	0	4.90253	2.76992	0.713344	0.512687	1.19041	0.521918	-0.253951	2.03629	0.599747	0.177816	-0.292421	0.765459	0.274373	0.685233	0.8171	1.24073	1.85192	1.36746	1.51996	0.551177	0.227907	1.37527	0.615582	1.05582	0.344149	1.05792	1.45192	1.40782	1.53734	1.15379	0.782882	0.442008	0.676763	1.30782	0.794145	0.529008	0.709003	0.150761
3	'2nd cerebellar lobule'	0.909819	0.91914	-0.00848799	0.902622	0.360414	0.746549	1.99384	2.18103	3.1621	4.90253	0	4.3338	-0.0197521	0.525088	0.657196	1.23974	2.4838	2.11698	0.891632	-0.36821	-0.599742	1.0857	0.135365	1.00062	1.07449	1.03744	1.49097	1.2382	1.08968	0.520277	0.600731	1.39543	0.802319	1.24971	-1.44263	0.527155	1.73545	1.34478	1.24808	0.915785	0.601367	0.259021	0.533961	0.361871	0.727069	1.03554	0.803366	0.312732
96	'parabrachial nucleus'	1.90148	-0.328521	-0.00461721	0.601926	0.578262	0.647072	0.363741	0.505323	-0.926642	2.76992	4.3338	0	-0.231538	-0.326714	0.0272324	1.92596	2.93547	3.90874	2.16625	-1.27355	-2.09667	0.738414	0.496397	0.839614	0.955813	0.66504	1.06261	0.0325973	0.927574	0.430939	0.713667	2.02632	0.898112	1.79523	0.242439	0.590859	2.17385	1.47316	1.21201	0.699105	0.572386	0.290528	1.09898	1.02673	1.27738	1.38118	0.951561	1.21541
106	'pontine nuclei'	-1.32183	-0.734021	-0.472473	1.53377	1.9076	2.88571	1.52577	-0.367112	0.657374	0.713344	-0.0197521	-0.231538	0	2.69758	2.46792	1.7882	1.68808	0.591671	1.76617	1.038	1.15755	3.65643	1.09041	0.956617	1.2399	1.14325	0.716972	0.699231	1.21315	1.20581	0.822437	1.23149	0.496587	0.742001	0.844188	0.905878	0.132458	-0.132081	0.405598	0.177345	1.15305	0.577234	1.79663	0.880228	0.628119	0.147317	0.969561	0.389333
129	'reticulotegmental nucleus'	0.245392	1.24929	0.0032957	1.42418	-0.778113	-0.634445	0.337355	0.334502	0.587711	0.512687	0.525088	-0.326714	2.69758	0	3.60821	2.43063	2.65351	1.64488	1.66376	1.1475	0.98732	0.907703	-0.689065	0.134127	-0.832024	-0.594797	-0.110886	-0.431527	0.429174	0.871825	1.27906	0.0283786	0.47408	0.079236	-0.0773022	0.385702	0.280784	0.158618	0.243776	-0.127114	0.151978	0.739067	0.0312207	-0.39092	0.264963	0.349512	1.20317	-0.235632
107	'pontine reticular nucleus caudal'	-0.0247173	2.30409	2.04016	1.37384	0.70218	0.372327	1.47276	1.20024	1.88243	1.19041	0.657196	0.0272324	2.46792	3.60821	0	3.24957	3.15923	2.22939	2.8103	1.874	2.34306	3.06212	1.79149	0.447588	0.78688	0.662305	0.352141	0.233371	0.771143	0.943057	1.34171	0.708645	0.938507	0.262144	0.107268	0.239123	0.114687	0.0215891	0.376712	0.636353	0.843239	0.574804	0.913007	1.29545	0.384777	1.38156	0.883316	0.182392
45	'dorsomedial tegmental area'	-0.140883	0.453217	1.42165	1.50992	1.53625	1.00961	1.03734	0.584833	-0.123267	0.521918	1.23974	1.92596	1.7882	2.43063	3.24957	0	4.28363	3.0079	2.85897	0.688664	0.479966	0.938294	0.340777	0.447591	0.19801	0.775607	0.289856	0.826507	1.61062	0.61145	1.58586	0.43527	0.893002	0.578698	0.624282	0.289791	0.444539	0.694308	0.71289	0.567429	0.639243	1.04258	0.91319	0.85611	0.531078	1.29707	0.522678	0.0769924
32	'central gray'	-0.200521	1.18979	2.72613	1.31383	0.952445	0.108848	0.439916	-0.444437	-0.989449	-0.253951	2.4838	2.93547	1.68808	2.65351	3.15923	4.28363	0	2.08684	2.63078	-0.0641278	0.0473466	0.572972	-0.467096	0.619321	0.23271	0.382902	0.107647	0.511093	0.789027	0.241333	2.29626	0.0779344	0.723498	0.903352	-0.575004	0.173709	0.276704	0.393491	1.05239	0.487302	0.314945	0.420907	0.360284	0.276467	0.252824	0.744052	0.811766	0.802287
7	'motor trigeminal nucleus'	0.326425	0.551995	0.272335	1.19315	-0.283713	0.632902	0.249262	-0.210112	-0.163511	2.03629	2.11698	3.90874	0.591671	1.64488	2.22939	3.0079	2.08684	0	3.33034	0.961584	0.0291333	1.31738	1.0471	1.2798	1.44546	1.19508	0.63336	0.572706	0.975791	0.581429	1.2899	2.28882	0.638295	0.73277	0.465691	0.949829	1.09949	0.478101	0.72931	0.501363	0.724687	0.765073	0.935895	0.88752	0.891481	1.14494	1.02337	0.869878
148	'sub coeruleus nucleus'	0.106648	1.26802	0.680138	1.40489	1.15632	1.12185	0.280321	-0.801723	-0.226894	0.599747	0.891632	2.16625	1.76617	1.66376	2.8103	2.85897	2.63078	3.33034	0	1.7799	1.51485	2.55685	1.94482	1.34544	1.22676	0.880704	1.04862	0.851195	0.457612	1.00179	1.21439	1.20422	1.07742	1.3801	0.318117	0.465136	1.3733	1.11597	0.998482	1.09768	0.751699	0.239117	0.934804	0.95374	0.851888	1.30573	1.19259	1.01718
11	'facial nucleus'	-0.849369	0.48099	1.00782	0.652249	0.473022	-0.59993	-1.20454	-0.745522	2.07713	0.177816	-0.36821	-1.27355	1.038	1.1475	1.874	0.688664	-0.0641278	0.961584	1.7799	0	3.69339	2.38684	2.18369	0.398689	-0.843863	-0.205891	0.190374	-0.0235871	0.440283	0.274266	-0.595724	0.0524751	1.77068	2.30319	0.197881	0.240863	0.982927	1.36438	1.38667	1.68751	1.53338	1.41283	0.0362358	0.172287	0.179744	-0.0145596	-0.0388263	-0.697111
93	'olivary nucleus'	0.155659	1.5429	-1.07752	0.637439	1.43658	1.57531	-1.51982	-1.5168	2.30853	-0.292421	-0.599742	-2.09667	1.15755	0.98732	2.34306	0.479966	0.0473466	0.0291333	1.51485	3.69339	0	3.19583	3.37545	0.200264	0.537717	0.767402	-0.218842	-0.0590132	0.694032	0.591868	0.60647	-0.0313658	0.798141	1.53285	0.173781	0.0916276	-0.704137	1.60597	0.522421	0.739999	0.247476	0.798127	0.0221062	0.0824115	0.490842	0.375027	-0.033595	-0.00313914
110	'periolivary nucleus'	-0.120579	1.2282	-0.0392688	1.09827	1.33797	2.52707	0.165471	0.351874	0.937798	0.765459	1.0857	0.738414	3.65643	0.907703	3.06212	0.938294	0.572972	1.31738	2.55685	2.38684	3.19583	0	2.67575	1.51483	1.82943	1.69386	0.532982	0.616557	0.541238	1.06845	0.741019	0.774167	0.334634	1.33881	0.815006	0.786105	0.545246	1.5258	1.94774	1.28984	1.80003	1.5003	1.34354	1.51669	0.946475	0.845453	0.27507	0.356085
143	'supraoptic nucleus'	0.626755	0.648154	-0.586909	1.15326	1.5347	1.20058	1.18749	1.48136	1.3327	0.274373	0.135365	0.496397	1.09041	-0.689065	1.79149	0.340777	-0.467096	1.0471	1.94482	2.18369	3.37545	2.67575	0	1.29601	1.95481	1.72249	0.305149	0.822417	0.436743	1.55634	0.497918	0.721644	1.27631	2.0366	1.85948	1.03678	0.353748	1.09035	1.20174	0.914845	1.61858	2.18484	2.51503	2.74406	2.39638	2.88757	1.34037	1.27869
61	'intercalated amygdaloid nucleus'	0.0594304	-0.167332	0.0297457	1.71554	1.264	1.24106	-0.00607835	-0.0644954	-0.351872	0.685233	1.00062	0.839614	0.956617	0.134127	0.447588	0.447591	0.619321	1.2798	1.34544	0.398689	0.200264	1.51483	1.29601	0	2.27946	2.99907	0.917775	2.77392	1.41376	0.706791	0.609798	1.03503	0.941704	1.09555	1.42413	0.585026	1.15128	1.17329	0.71711	0.859508	1.0262	0.954629	1.05988	0.791913	0.914278	0.972986	0.71058	0.836602
35	'cortical amygdaloid nucleus'	1.48269	0.134448	0.336209	1.16706	1.51334	1.65862	2.58537	2.40353	1.20081	0.8171	1.07449	0.955813	1.2399	-0.832024	0.78688	0.19801	0.23271	1.44546	1.22676	-0.843863	0.537717	1.82943	1.95481	2.27946	0	2.45519	0.73688	1.30381	0.920121	1.1385	0.548374	0.89767	0.72308	0.794841	1.55044	1.25854	0.835292	0.991397	0.439134	-0.248889	0.202572	0.240019	1.62127	1.22144	1.0509	0.992291	0.62084	0.605509
24	'basal amygdaloid nucleus'	-0.0455864	1.47142	-0.343648	1.62337	1.15501	1.43221	0.94049	0.884459	0.73548	1.24073	1.03744	0.66504	1.14325	-0.594797	0.662305	0.775607	0.382902	1.19508	0.880704	-0.205891	0.767402	1.69386	1.72249	2.99907	2.45519	0	1.03815	2.29205	1.21269	1.26439	0.796412	1.06174	0.762617	1.13857	3.12004	1.0175	1.18158	1.35684	1.12621	0.79116	1.21416	1.28679	1.56196	1.24774	1.14529	1.20393	0.624167	0.552362
100	'posterior hypothalamic area'	-2.09767	-1.22333	0.57109	1.48124	0.617465	1.31834	0.818151	0.428741	1.45224	1.85192	1.49097	1.06261	0.716972	-0.110886	0.352141	0.289856	0.107647	0.63336	1.04862	0.190374	-0.218842	0.532982	0.305149	0.917775	0.73688	1.03815	0	1.02664	1.05053	0.733283	0.366902	1.36384	1.94526	2.0936	0.0813349	1.67621	3.39639	1.99023	1.77845	1.22374	1.26262	0.761686	1.08846	0.182367	0.244927	0.571091	1.26018	1.62506
30	'central amygdaloid nucleus'	0.156613	1.41286	-0.595234	1.69013	0.949486	0.81213	0.259283	0.420171	0.821059	1.36746	1.2382	0.0325973	0.699231	-0.431527	0.233371	0.826507	0.511093	0.572706	0.851195	-0.0235871	-0.0590132	0.616557	0.822417	2.77392	1.30381	2.29205	1.02664	0	1.15106	0.771523	0.853993	0.668448	0.885848	1.63263	1.66492	0.94772	0.960411	1.09075	1.10562	0.977615	1.08796	1.28324	1.2242	0.631903	0.796763	0.712792	0.551359	0.920534
21	'anterior pretectal nucleus'	0.907855	-1.12098	-0.427382	1.05493	1.05886	1.31486	0.681205	0.775546	0.859102	1.51996	1.08968	0.927574	1.21315	0.429174	0.771143	1.61062	0.789027	0.975791	0.457612	0.440283	0.694032	0.541238	0.436743	1.41376	0.920121	1.21269	1.05053	1.15106	0	0.572089	1.02621	2.71831	1.26937	0.682993	1.37186	0.902678	0.839607	1.38061	1.36013	1.26259	1.10841	0.478155	0.721577	0.791088	0.640644	0.73563	0.670846	0.663945
125	'retrosplenial caudal ctx'	2.33413	0.942282	-0.990566	0.782945	0.757593	1.12506	-0.348509	1.35568	0.178372	0.551177	0.520277	0.430939	1.20581	0.871825	0.943057	0.61145	0.241333	0.581429	1.00179	0.274266	0.591868	1.06845	1.55634	0.706791	1.1385	1.26439	0.733283	0.771523	0.572089	0	1.08812	1.00501	0.985487	0.962269	1.16176	0.581961	1.01963	1.00483	1.09184	1.20716	0.971872	1.27963	1.11605	0.905847	0.786254	1.11856	0.676254	0.648193
135	'primary somatosensory ctx trunk'	0.110576	1.83153	-0.0870107	0.884079	0.574439	1.06877	-1.14626	-0.56743	-0.369323	0.227907	0.600731	0.713667	0.822437	1.27906	1.34171	1.58586	2.29626	1.2899	1.21439	-0.595724	0.60647	0.741019	0.497918	0.609798	0.548374	0.796412	0.366902	0.853993	1.02621	1.08812	0	1.41957	0.834588	0.772693	-0.338426	0.718636	0.403129	0.539857	0.638583	0.615694	0.829371	0.428282	0.62422	0.452389	0.611517	0.528004	0.710653	1.10171
76	'lateral posterior thalamic nucleus'	1.3077	-0.729388	-1.1901	0.898395	1.17806	1.54646	0.695408	1.23398	0.749198	1.37527	1.39543	2.02632	1.23149	0.0283786	0.708645	0.43527	0.0779344	2.28882	1.20422	0.0524751	-0.0313658	0.774167	0.721644	1.03503	0.89767	1.06174	1.36384	0.668448	2.71831	1.00501	1.41957	0	1.2734	0.793723	1.26387	0.709018	1.15973	1.35388	1.0071	0.465464	1.0183	0.379028	0.87823	0.896733	0.606478	0.773996	0.401985	0.497568
171	'zona incerta'	0.412565	-1.21053	0.219854	1.5061	1.13776	0.818443	0.288248	0.341697	0.119267	0.615582	0.802319	0.898112	0.496587	0.47408	0.938507	0.893002	0.723498	0.638295	1.07742	1.77068	0.798141	0.334634	1.27631	0.941704	0.72308	0.762617	1.94526	0.885848	1.26937	0.985487	0.834588	1.2734	0	1.97272	1.78599	1.34981	1.13274	1.1978	1.54605	1.50676	1.22305	1.29918	1.80493	1.07033	0.636744	0.698235	0.804067	0.944848
73	'lateral hypothalamus'	0.454923	-1.20668	-0.241122	1.00678	1.53196	1.28154	2.07543	1.04389	0.890829	1.05582	1.24971	1.79523	0.742001	0.079236	0.262144	0.578698	0.903352	0.73277	1.3801	2.30319	1.53285	1.33881	2.0366	1.09555	0.794841	1.13857	2.0936	1.63263	0.682993	0.962269	0.772693	0.793723	1.97272	0	1.62191	2.28079	2.312	2.3233	2.75091	2.28012	2.78528	3.33168	2.92151	1.78536	2.16543	1.21169	1.30553	1.48468
138	'suprachiasmatic nucleus'	-0.612976	-1.99884	-1.52726	1.19255	1.06853	0.301893	-0.502622	0.479984	0.710991	0.344149	-1.44263	0.242439	0.844188	-0.0773022	0.107268	0.624282	-0.575004	0.465691	0.318117	0.197881	0.173781	0.815006	1.85948	1.42413	1.55044	3.12004	0.0813349	1.66492	1.37186	1.16176	-0.338426	1.26387	1.78599	1.62191	0	1.46054	1.03286	3.06975	2.72802	3.39586	4.28767	2.31886	3.42796	3.38545	2.27493	1.22974	0.470073	0.854052
94	'paraventricular nuclus'	0.230576	-0.497091	-2.42146	0.901743	0.532075	0.883206	1.00251	0.56112	1.4112	1.05792	0.527155	0.590859	0.905878	0.385702	0.239123	0.289791	0.173709	0.949829	0.465136	0.240863	0.0916276	0.786105	1.03678	0.585026	1.25854	1.0175	1.67621	0.94772	0.902678	0.581961	0.718636	0.709018	1.34981	2.28079	1.46054	0	1.33165	1.71549	1.79128	1.71737	1.57789	1.2445	2.99083	2.75565	2.22635	1.5984	1.92415	2.00263
149	'supramammillary nucleus'	-0.144178	-0.583542	-0.752298	1.25289	1.82231	1.51029	1.4148	0.984036	0.48953	1.45192	1.73545	2.17385	0.132458	0.280784	0.114687	0.444539	0.276704	1.09949	1.3733	0.982927	-0.704137	0.545246	0.353748	1.15128	0.835292	1.18158	3.39639	0.960411	0.839607	1.01963	0.403129	1.15973	1.13274	2.312	1.03286	1.33165	0	3.72376	2.82791	2.38524	1.50752	1.52401	0.816549	0.760706	0.659464	0.814669	1.35962	1.3829
86	'medial mammillary nucleus'	-0.131669	0.165541	-0.774094	1.13931	3.00985	2.40057	0.596191	0.610215	0.443518	1.40782	1.34478	1.47316	-0.132081	0.158618	0.0215891	0.694308	0.393491	0.478101	1.11597	1.36438	1.60597	1.5258	1.09035	1.17329	0.991397	1.35684	1.99023	1.09075	1.38061	1.00483	0.539857	1.35388	1.1978	2.3233	3.06975	1.71549	3.72376	0	3.12352	3.09587	1.81228	2.30939	1.1103	1.36558	1.12343	1.162	1.1094	1.60785
104	'premammillary nucleus'	0.366981	0.897932	0.400344	0.937487	1.82744	1.80806	1.28877	0.795454	0.68818	1.53734	1.24808	1.21201	0.405598	0.243776	0.376712	0.71289	1.05239	0.72931	0.998482	1.38667	0.522421	1.94774	1.20174	0.71711	0.439134	1.12621	1.77845	1.10562	1.36013	1.09184	0.638583	1.0071	1.54605	2.75091	2.72802	1.79128	2.82791	3.12352	0	4.08243	3.60236	3.65139	2.1135	1.88346	1.36063	1.12546	1.04601	1.64808
22	'arcuate nucleus'	-0.571497	0.50446	0.736341	1.24239	1.56218	1.33433	-0.147905	0.946056	0.910844	1.15379	0.915785	0.699105	0.177345	-0.127114	0.636353	0.567429	0.487302	0.501363	1.09768	1.68751	0.739999	1.28984	0.914845	0.859508	-0.248889	0.79116	1.22374	0.977615	1.26259	1.20716	0.615694	0.465464	1.50676	2.28012	3.39586	1.71737	2.38524	3.09587	4.08243	0	3.4289	3.28842	3.19353	1.82822	1.33149	0.877015	1.08535	1.77038
163	'ventral medial nucleus'	1.01062	0.071272	0.149322	0.699743	1.04074	0.985226	1.03888	0.601693	0.341711	0.782882	0.601367	0.572386	1.15305	0.151978	0.843239	0.639243	0.314945	0.724687	0.751699	1.53338	0.247476	1.80003	1.61858	1.0262	0.202572	1.21416	1.26262	1.08796	1.10841	0.971872	0.829371	1.0183	1.22305	2.78528	4.28767	1.57789	1.50752	1.81228	3.60236	3.4289	0	4.27939	3.81496	1.89864	1.64339	0.871392	1.06025	0.860371
119	'retrochiasmatic nucleus'	0.510877	-0.218777	0.455904	0.986702	0.174814	0.895845	0.66292	0.604867	0.771869	0.442008	0.259021	0.290528	0.577234	0.739067	0.574804	1.04258	0.420907	0.765073	0.239117	1.41283	0.798127	1.5003	2.18484	0.954629	0.240019	1.28679	0.761686	1.28324	0.478155	1.27963	0.428282	0.379028	1.29918	3.33168	2.31886	1.2445	1.52401	2.30939	3.65139	3.28842	4.27939	0	3.52214	1.30728	1.60702	0.452516	1.38969	0.582651
18	'anterior hypothalamic area'	0.224495	-1.03098	-1.5215	1.3025	1.37298	1.19767	1.35108	0.0649008	-0.813087	0.676763	0.533961	1.09898	1.79663	0.0312207	0.913007	0.91319	0.360284	0.935895	0.934804	0.0362358	0.0221062	1.34354	2.51503	1.05988	1.62127	1.56196	1.08846	1.2242	0.721577	1.11605	0.62422	0.87823	1.80493	2.92151	3.42796	2.99083	0.816549	1.1103	2.1135	3.19353	3.81496	3.52214	0	2.90358	2.46101	1.81678	1.17316	1.3169
89	'medial preoptic area'	0.497719	0.849127	-1.65446	1.32122	1.26688	0.864898	1.51651	1.68743	1.55971	1.30782	0.361871	1.02673	0.880228	-0.39092	1.29545	0.85611	0.276467	0.88752	0.95374	0.172287	0.0824115	1.51669	2.74406	0.791913	1.22144	1.24774	0.182367	0.631903	0.791088	0.905847	0.452389	0.896733	1.07033	1.78536	3.38545	2.75565	0.760706	1.36558	1.88346	1.82822	1.89864	1.30728	2.90358	0	3.1131	3.18049	1.62343	1.37663
77	'lateral preoptic area'	1.4433	1.79022	-1.1543	0.618455	1.10665	0.714501	1.19105	1.94618	1.18157	0.794145	0.727069	1.27738	0.628119	0.264963	0.384777	0.531078	0.252824	0.891481	0.851888	0.179744	0.490842	0.946475	2.39638	0.914278	1.0509	1.14529	0.244927	0.796763	0.640644	0.786254	0.611517	0.606478	0.636744	2.16543	2.27493	2.22635	0.659464	1.12343	1.36063	1.33149	1.64339	1.60702	2.46101	3.1131	0	2.65058	2.00309	1.91756
39	'diagonal band of Broca'	0.687628	1.97948	-0.426594	1.1994	0.744862	0.439836	0.733503	0.814982	0.0570226	0.529008	1.03554	1.38118	0.147317	0.349512	1.38156	1.29707	0.744052	1.14494	1.30573	-0.0145596	0.375027	0.845453	2.88757	0.972986	0.992291	1.20393	0.571091	0.712792	0.73563	1.11856	0.528004	0.773996	0.698235	1.21169	1.22974	1.5984	0.814669	1.162	1.12546	0.877015	0.871392	0.452516	1.81678	3.18049	2.65058	0	2.30805	1.76589
91	'medial septum'	0.739365	1.10161	-1.29895	0.834245	0.30734	0.424022	0.895395	0.228542	0.230486	0.709003	0.803366	0.951561	0.969561	1.20317	0.883316	0.522678	0.811766	1.02337	1.19259	-0.0388263	-0.033595	0.27507	1.34037	0.71058	0.62084	0.624167	1.26018	0.551359	0.670846	0.676254	0.710653	0.401985	0.804067	1.30553	0.470073	1.92415	1.35962	1.1094	1.04601	1.08535	1.06025	1.38969	1.17316	1.62343	2.00309	2.30805	0	3.44132
151	'triangular septal nucleus'	0.0943418	1.72254	-1.16126	0.558044	0.992972	0.709644	-0.351438	0.172885	0.30044	0.150761	0.312732	1.21541	0.389333	-0.235632	0.182392	0.0769924	0.802287	0.869878	1.01718	-0.697111	-0.00313914	0.356085	1.27869	0.836602	0.605509	0.552362	1.62506	0.920534	0.663945	0.648193	1.10171	0.497568	0.944848	1.48468	0.854052	2.00263	1.3829	1.60785	1.64808	1.77038	0.860371	0.582651	1.3169	1.37663	1.91756	1.76589	3.44132	0
78	'lateral septal nucleus'	0.63865	2.774	-1.71601	0.955692	1.08529	0.892067	0.588118	0.12478	0.168376	0.406503	0.564536	0.635552	0.774493	0.62674	0.803494	0.518602	0.456204	0.751087	1.04802	0.470954	0.651764	0.135824	1.09809	0.850042	0.776088	0.700479	0.870324	0.592047	0.309091	0.77784	0.598398	0.131876	1.02923	1.31883	1.2514	1.80259	1.36801	1.32636	1.42465	1.53533	1.22074	1.49033	1.0099	1.75592	1.82131	2.04422	3.16914	2.31722
44	'dorsal medial striatum'	0.0766067	1.12036	-1.57045	0.802446	1.35596	1.03717	0.213997	0.582302	0.283214	0.34607	0.532793	0.576653	1.05309	0.172869	0.351051	0.0389422	0.264017	0.495616	0.644383	0.568785	1.37244	0.817448	0.97513	0.904346	0.98081	0.874425	0.595978	1.13126	0.737496	1.00726	0.811386	0.373774	0.947056	0.957813	-0.210996	1.32625	0.878453	1.00352	0.853847	1.03249	1.14893	1.03491	0.877468	1.46277	1.44424	1.47362	1.63812	1.28155
42	'dorsal lateral striatum'	0.481031	1.61306	-1.0584	0.751917	1.19032	1.00746	1.70019	0.603091	0.408958	0.34141	0.3283	0.884501	0.895208	1.82105	1.45993	1.07064	1.05101	0.952212	1.12297	0.175562	1.29626	1.02501	1.1753	0.704632	0.991412	0.97075	1.05725	0.927652	1.20094	0.791913	1.13164	0.944373	1.1266	1.00088	0.229695	1.04169	0.815849	1.0936	1.27996	0.798947	1.30671	1.50911	1.08191	0.88581	0.988249	1.04082	1.48395	1.49138
118	'paraventricular nucleus'	-0.467801	1.32899	-1.47443	1.08059	0.907209	0.880937	0.200523	1.00232	0.323586	0.0151464	0.297157	1.08266	0.623056	-0.235831	0.548118	1.24849	1.62479	1.30272	1.60919	0.563397	1.45435	0.928885	1.10151	0.848388	0.616981	0.870651	1.64089	0.735212	0.765569	0.927306	1.21781	1.2851	1.19388	1.11885	0.989056	1.51187	1.16079	1.1748	1.40404	0.951267	0.55515	0.382136	0.608433	0.983656	1.16848	1.52467	1.59226	2.47951
14	'anterior thalamic nuclei'	-0.880602	0.584076	-0.266135	0.479	1.35488	1.35317	1.19951	0.230351	0.0325941	0.17174	0.425862	1.00585	0.356464	0.00194476	0.0516127	-0.148462	0.380436	1.02621	0.80605	1.82729	1.48743	0.91178	1.28224	1.08723	1.32676	0.840611	1.14719	1.02856	0.403614	1.13536	0.956242	0.894416	1.23115	1.51343	2.60065	1.41716	1.18785	1.31705	1.31547	1.23929	0.827109	1.40774	1.15277	1.02255	1.39995	1.67993	1.25727	2.2402
145	'bed nucleus stria terminalis'	-0.327419	0.231774	-1.09218	0.758732	1.06844	1.1686	1.59699	0.77556	0.959605	0.308966	0.858202	0.952276	0.511856	-0.518699	-0.0738279	0.216461	0.253411	0.574205	0.403603	0.293381	0.545936	0.531869	1.13218	0.811394	1.1666	0.812195	1.17415	1.13346	0.457117	0.700793	0.775737	0.0620527	1.01574	1.66589	0.859818	1.54263	1.21085	1.32872	1.08048	0.767676	0.741603	0.706498	1.33711	1.52504	2.14422	1.68855	1.68381	2.28298
58	'globus pallidus'	-0.208608	0.485532	0.102763	1.11308	1.17285	1.35798	2.1838	1.01058	0.385234	0.34685	-0.034097	0.0285843	1.1202	-0.0462157	1.07295	1.51659	0.765677	0.800691	0.984112	0.301375	1.02667	1.21935	0.878185	0.668976	1.0275	0.855098	0.957883	1.64097	1.00614	0.753159	0.982707	0.631466	1.20431	1.50994	1.02653	1.09377	1.10537	1.24279	0.968515	0.646871	0.632782	1.01365	1.04514	0.973022	1.21909	1.03804	1.32344	1.62053
161	'ventral lateral striatum'	0.967406	0.236517	-1.37107	1.18009	1.15936	1.52523	1.94686	0.67823	0.761596	0.342956	-0.24519	0.216532	1.5205	0.932313	1.28207	0.624573	0.26452	0.640106	1.20159	-0.368575	0.933052	1.36829	1.06196	0.621503	0.900963	0.918265	1.1777	1.53469	0.992743	0.637513	0.785002	0.732385	1.1425	1.29148	1.53094	1.15568	1.03126	1.14069	1.11103	0.627124	0.879572	0.851091	1.14987	0.955364	1.16117	0.790067	1.55579	1.58188
164	'ventral medial striatum'	-0.159843	-0.162233	-1.57266	0.672492	1.10911	1.11078	1.50771	0.340157	0.173345	-0.136659	0.17979	0.61904	1.49584	0.758706	1.12758	0.777064	0.327201	0.813312	0.768187	0.209494	1.31708	1.11889	0.602348	0.54562	0.986718	0.85493	0.883992	1.1782	0.978536	0.905134	0.85569	0.613845	0.941912	1.15762	0.530503	1.19536	0.969826	0.945484	0.537028	0.425541	0.126011	0.621096	0.69614	0.934384	1.26191	1.09168	1.53373	1.33119
64	'insular ctx'	1.32642	-0.356353	-2.22312	0.789433	1.89398	1.78142	0.593504	1.38822	1.243	0.72143	0.83676	1.72943	0.75779	1.09455	1.30969	1.74244	1.11168	2.00075	1.76771	-0.462144	0.0275704	1.15442	1.29331	0.842487	1.27074	0.917331	0.912545	0.846929	1.09186	0.819355	0.884891	1.32578	0.674322	0.784257	0.952558	0.825674	1.21383	1.54308	1.00473	0.638943	0.808066	1.08868	1.20068	1.37876	0.934631	1.27819	0.962495	0.796792
114	'perirhinal ctx'	-0.678914	0.925257	0.0535251	1.07824	0.696885	0.767481	-0.0937188	1.76747	1.20827	0.929159	0.576321	0.877286	1.26049	0.692031	1.22226	1.06513	0.511676	0.825824	1.43173	0.254388	-0.500815	0.460178	0.806457	0.737579	0.974597	0.960928	1.40366	0.744199	0.850753	1.34731	1.05141	1.49002	0.973187	1.01211	0.235772	1.27543	0.741085	0.425532	0.675653	0.225689	0.497113	0.378253	1.18324	0.778565	1.27586	0.850415	1.43176	1.09449
90	'medial pretectal area'	0.664515	-0.230341	-0.602349	0.51895	0.834364	1.10956	0.685799	0.712164	0.506711	0.660765	0.0383214	0.827013	0.800906	1.36646	1.6203	1.58935	0.627025	1.86572	1.01827	0.735983	1.33864	0.632118	1.3636	0.863108	1.12147	0.844083	0.586182	0.641588	2.11762	1.88889	1.34024	1.49933	1.14422	1.03201	0.965909	0.838665	0.740638	0.941998	1.38952	0.891244	1.38676	0.8225	1.61078	1.1747	0.852573	1.21017	0.931038	1.23556
51	'endopiriform nucleus'	-1.6605	-0.864728	-0.677665	1.40957	0.763359	0.825509	1.69152	1.51315	0.947099	0.584543	0.446714	0.883289	1.75851	1.64165	0.756257	1.05942	1.05207	0.931502	1.02317	-0.121122	1.38849	1.07807	0.988386	0.734715	0.792381	1.27246	1.23953	1.28101	1.01456	0.659764	0.849557	0.78583	0.804904	1.18776	1.32288	0.733823	1.1762	1.12293	1.05638	0.620156	0.827899	1.01592	0.84032	0.904769	1.06703	1.06863	0.881232	0.808746
103	'rostral piriform ctx'	-1.9865	-0.444145	-0.414609	1.22084	0.89205	0.619161	0.837502	1.02515	0.67876	0.599657	0.626748	1.05121	0.846499	0.781604	0.77486	1.34001	1.51339	0.928473	1.09947	0.762236	2.13653	1.24467	1.09997	0.765152	0.780932	0.857803	1.29955	0.970493	1.29752	1.03229	1.23004	0.968559	0.826278	1.17962	-0.128384	0.766604	1.17774	1.2756	1.16568	0.665312	0.875847	0.320932	0.813587	0.976547	0.773673	1.12867	0.912499	0.871961
165	'ventral orbital ctx'	-0.86581	-0.825875	-1.08752	1.08318	1.36494	1.01687	1.24095	0.567001	0.464252	0.433331	1.04253	1.25843	1.61355	1.23615	0.925328	1.61809	1.44883	0.743158	1.21396	-0.658279	-0.0525336	0.739197	0.69056	0.655994	0.526127	0.644869	0.859356	0.619324	1.14119	0.800058	0.942712	0.758073	0.670355	0.887808	-0.0569511	0.62934	1.192	0.955218	0.68382	0.00902554	0.661579	0.107198	0.708528	0.571458	0.647182	1.08698	1.20095	0.865827
152	'tenia tecta ctx'	-0.999677	0.736573	-0.0710375	0.940561	1.79114	1.29048	0.376069	-0.689395	-1.01379	0.237787	0.963579	1.04368	0.382132	1.01472	1.09634	1.11063	1.05287	1.46094	1.28336	-0.711879	0.451394	0.86139	1.1342	1.0172	0.842514	0.746916	1.40991	1.16001	0.733435	0.460737	0.876536	0.868405	0.339433	0.629831	0.00785475	0.771108	1.44223	1.68629	1.03904	0.160514	0.88046	0.661113	0.725022	1.05338	1.02597	1.50525	1.57935	1.07447
63	'infralimbic ctx'	-0.027642	-0.254868	-1.26647	0.791639	2.70316	0.946692	0.606706	0.905834	0.476305	0.206694	0.428664	1.11391	0.97883	1.34303	1.30307	1.50776	1.70741	0.83325	1.16633	0.621374	0.926458	0.692893	1.02057	0.853104	0.439603	0.3947	1.01422	0.772	1.06772	0.556868	0.532982	0.953009	0.520835	0.883188	0.0410784	0.807434	1.12294	1.57037	1.1614	0.881224	0.795717	0.39557	0.595719	0.847381	0.850758	0.734505	1.36848	0.988551
75	'lateral orbital ctx'	0.973743	0.53851	-1.26891	0.706919	1.23038	0.950662	1.3608	0.883437	1.09023	0.8938	0.877753	1.0112	0.532583	1.874	0.873346	1.07307	1.16293	0.873324	0.672392	-1.46638	-0.00150799	0.494526	0.865769	0.52807	0.842158	0.784204	0.511723	0.80764	0.629181	0.824933	0.660561	0.454616	0.286245	1.12292	0.284275	0.705211	1.35546	1.16299	0.689088	0.331417	0.770587	0.621731	0.863319	1.00284	0.887707	1.30691	1.28194	0.923563
88	'medial orbital ctx'	-1.27297	2.05092	-0.460043	1.15191	2.32093	1.2382	1.60608	0.771552	-0.0709593	0.128028	0.696032	0.364571	1.7487	2.74547	1.55093	1.78234	1.19042	0.620275	1.41835	-0.407733	-0.06544	0.852592	0.576667	0.404268	0.605931	0.502928	1.17584	0.732163	0.662106	0.919811	0.41118	0.608812	0.925263	0.756523	0.469672	0.972534	0.889287	0.774709	0.474964	-0.0499296	0.74466	0.210698	0.898035	0.838812	0.50778	1.20664	1.25355	1.13377
20	'anterior olfactory nucleus'	-1.25158	1.22882	-0.0924621	1.71086	0.857013	0.574033	0.183043	-0.32012	-1.04577	-0.258067	0.259461	0.899301	0.881007	2.17677	1.46123	1.59897	1.09345	1.58209	1.42267	-0.345044	0.574165	1.22045	0.440657	0.687676	0.708953	0.574482	1.22736	0.858243	1.03328	1.06739	1.17876	0.93143	0.767152	0.521847	-0.722411	0.652736	0.950374	0.519223	-0.149485	-0.183272	0.285165	-0.225704	0.56523	0.34683	0.295067	1.18575	0.401896	0.759392
59	'granular cell layer'	-0.421328	1.22212	-0.246666	1.47704	0.645823	0.490978	1.07656	0.447363	0.321779	0.50014	0.823084	0.120649	1.6911	1.25973	1.2544	1.05425	1.11413	0.863557	1.15337	-0.936484	-0.179346	0.772958	0.670455	1.01691	0.852023	0.904922	0.856046	1.03676	1.00874	0.550512	1.09234	0.793337	1.14609	0.971943	0.782033	0.941622	0.778637	0.703917	0.779558	1.0119	1.36794	0.504567	1.14578	0.96159	0.942273	1.16394	1.30705	1.08355
53	'external plexiform layer'	0.438386	0.655637	0.651751	1.38096	0.582233	0.719746	0.927533	0.748651	0.513916	0.423813	0.596711	-0.0374482	1.93578	1.87572	1.29262	1.12342	1.02487	0.75147	0.993751	-1.13477	-0.409341	0.557233	0.618294	0.986627	0.879162	0.851791	0.587079	0.927201	0.929448	0.569948	0.951544	0.601973	1.17994	0.91761	1.08147	0.967012	0.474696	0.466626	0.52303	0.834145	1.13347	0.568464	1.16917	0.925861	1.00486	1.14903	1.50801	1.06685
57	'glomerular layer'	-0.162559	0.790769	0.703481	1.29686	0.652442	0.816612	0.863945	0.833493	0.858346	0.236191	0.406532	-0.0855236	2.0923	2.59775	1.64194	1.51383	1.13963	0.647882	1.08274	-1.16889	-0.375595	0.508907	0.576383	0.847218	0.828881	0.671621	0.503794	0.909657	0.812149	0.694313	0.954471	0.459535	1.16769	0.895815	1.34254	0.861082	0.287769	0.278412	0.198813	0.454212	0.932969	0.594059	1.07848	0.936191	0.893049	1.16774	1.34908	0.884966
115	'prelimbic ctx'	0.233804	1.22064	0.332386	0.98401	1.40356	0.660549	1.44289	0.272489	0.00242618	0.774122	0.579195	0.536491	1.01805	0.528475	1.20737	1.50799	1.66228	1.35682	1.37441	-0.895006	-0.0836617	0.227614	0.777388	0.393423	0.469416	0.437665	1.0334	1.0647	1.00195	1.09143	0.568178	0.996998	0.610993	0.574637	1.39358	0.77526	1.04287	0.951273	1.04039	0.387578	1.2143	0.749693	0.713609	0.85256	0.994397	0.964984	1.04867	1.0085
33	'claustrum'	0.267007	0.0940503	-0.981816	0.742261	1.19725	0.85021	1.67185	1.06823	1.30425	0.62217	0.0607566	0.677947	0.802185	1.80202	1.32895	0.501415	0.59143	0.612072	1.26698	-0.0813256	0.22066	0.491856	0.902897	0.490271	0.972776	0.697724	0.937747	0.743253	0.978538	0.793127	0.714358	0.724546	0.698421	0.852436	1.32267	1.1854	1.29289	1.29357	1.1091	0.441251	1.13562	1.33037	1.11976	0.997968	0.941964	0.968927	1.22225	1.01388
16	'accumbens core'	-0.0155652	-0.247887	-0.621688	1.08957	0.880193	0.885952	0.784714	-0.351055	0.0512271	0.0394867	0.53677	1.1218	1.36923	0.78388	0.687049	0.951571	0.88279	1.10961	0.846053	0.238255	0.372919	0.386545	0.771288	0.340011	0.74644	0.745199	1.60182	0.808325	0.908216	0.4732	0.500286	0.297477	0.728602	1.15744	0.187104	0.855769	1.25553	1.20023	1.16871	1.15506	0.578141	0.934147	0.515157	0.665903	1.21653	1.21696	1.4655	1.4379
17	'accumbens shell'	-0.0321198	0.00536006	0.844316	1.11932	1.18259	0.926486	0.822751	-0.44921	-0.494444	0.260163	0.254005	1.05321	1.35548	1.31499	1.11083	0.926762	0.806477	1.28386	1.46241	0.0584793	0.56289	0.72909	1.0837	0.422656	0.884784	0.764492	1.34824	0.634206	1.02405	0.700633	0.447818	0.66839	0.333918	0.795	1.22682	0.592815	1.08486	1.39124	1.05945	0.938516	0.584027	0.530624	0.622978	1.19878	1.61211	1.64708	1.61682	1.66415
55	'frontal association ctx'	-0.478291	0.537908	-0.831087	0.913697	0.95125	0.724487	1.06685	0.844755	1.11574	0.929852	1.51099	1.28754	0.552564	2.35245	1.77695	1.15876	0.77457	1.17663	0.944054	0.532149	-0.272601	0.397089	0.588152	1.01926	0.795105	0.882554	0.657844	0.922842	0.238253	0.753863	0.896916	0.682582	0.843636	1.03167	0.0171872	1.20832	1.08671	0.665974	0.311263	0.75913	0.573663	0.497328	0.823616	0.896982	0.956241	1.11693	1.02003	0.669717
130	'primary somatosensory ctx barrel field'	0.433746	-0.343447	-1.36712	1.11154	0.512352	0.927778	-0.379301	0.957919	1.14303	1.30275	1.14609	0.848869	1.03662	1.42855	1.64998	0.919447	0.693798	1.42771	1.70812	1.20504	0.736442	1.02151	0.707519	0.653418	0.683295	0.773169	0.985251	0.667139	1.14896	1.18409	1.69366	1.46266	0.754918	0.375154	0.401142	0.831237	0.588313	0.556992	0.556065	0.876531	0.310029	0.295943	0.352957	0.622208	0.581978	0.519279	0.45242	0.58142
132	'primary somatosensory ctx hindlimb'	-0.198791	1.23318	-0.765655	0.703999	0.609387	0.774197	0.448075	0.305395	1.23919	1.3705	1.13455	1.10787	0.942785	1.60091	1.06723	1.40771	1.31392	0.695091	1.00086	1.96672	1.45262	0.972302	0.859483	0.703924	0.682258	0.977083	0.885661	0.823589	1.21056	0.887974	1.85701	1.08701	0.946763	0.902941	0.626504	1.09218	0.691545	0.833483	0.988411	0.933549	1.02578	1.32457	0.942357	1.0477	0.890214	1.52373	0.958777	0.973711
25	'CA1 dorsal'	-0.184382	1.97534	-0.132935	0.842369	0.329723	0.827401	1.00543	1.08453	1.30056	0.831279	0.538235	0.420632	0.621662	1.01335	0.996997	0.61322	0.088749	1.55949	1.31148	1.85243	1.40025	0.917001	0.925146	1.1863	0.71686	0.907189	0.919968	1.388	1.38096	1.05278	1.48113	1.4172	0.988706	0.896409	0.731528	0.819818	0.416818	0.517933	1.06514	1.02538	1.05111	1.38176	1.20494	1.30357	1.04799	0.97669	1.17171	0.856335
157	'ventral anterior thalamic nucleus'	1.08538	-0.435065	0.752813	0.216555	1.25585	1.68253	0.979775	0.0666897	0.958901	1.39244	0.893424	0.583001	1.14804	-0.459861	0.643694	1.00267	0.73293	0.488293	1.02279	1.99885	1.78491	1.63197	1.1532	1.00986	1.05296	0.875424	1.19686	1.04625	0.498	1.02953	1.30579	1.0129	1.57031	1.6211	1.60781	0.603074	0.980626	1.27838	1.20569	0.850171	0.990017	1.84072	1.20195	0.814317	0.976853	1.03267	1.10279	1.22357
160	'ventrolateral thalamic nucleus'	0.667297	0.405569	-0.529258	0.43003	1.42915	1.20287	0.0677276	0.152654	0.834246	1.47237	1.03151	0.389233	0.956364	0.0666434	0.980959	0.93211	0.847229	0.52268	0.836117	1.95641	1.40629	1.15188	1.13832	0.842617	0.594233	0.910822	1.4411	0.676228	0.779961	1.01964	1.12718	1.45089	1.81055	1.24407	1.55613	0.304456	1.12771	1.44551	1.21382	1.10838	1.12376	1.57503	1.15691	0.953087	0.797097	0.715531	0.835484	0.870495
82	'medial dorsal thalamic nucleus'	0.968829	-0.139588	-1.42968	0.862218	0.466355	1.0103	-1.47632	-0.171421	0.154787	0.929358	1.14555	1.40553	0.766428	0.505493	0.832978	0.499413	1.19365	2.64674	1.6023	1.60067	1.16988	0.932324	0.641394	0.657296	0.306611	0.716815	1.68795	0.713384	1.02182	0.92124	1.75111	2.38319	1.75122	1.22415	0.417616	0.559112	1.09684	0.803108	0.7678	0.463519	0.609527	0.811004	0.494344	0.396049	0.356096	0.132412	0.136935	0.433023
60	'habenula nucleus'	0.507336	-0.485083	-0.263312	1.22537	0.459657	0.719713	0.372259	0.672445	-0.0984262	0.432427	0.505756	1.25534	0.946923	0.821842	1.52111	1.76331	1.06399	2.27895	1.38046	0.384178	-0.838695	0.786062	0.0752119	0.782537	0.821689	0.862846	1.60265	0.840836	1.73623	0.695094	1.54506	2.20601	1.47172	0.927335	-0.135258	1.50979	1.04907	0.789496	1.18799	0.870133	1.25148	0.826572	1.10524	1.02873	0.714893	0.329548	0.160776	0.630973
155	'visual 1 ctx'	0.65219	0.949619	1.24161	0.955387	1.07003	0.978578	0.240814	1.71529	1.72303	0.653492	0.497468	0.179831	1.38144	0.254816	1.41198	1.23645	0.823605	0.244316	0.727962	0.896729	0.533268	0.950563	1.33243	0.561103	0.271248	0.888885	0.955816	0.87978	1.28249	1.93836	0.717738	0.788965	0.77079	0.811095	0.955057	0.996864	1.38697	1.29644	1.01837	0.975627	0.709965	0.3105	0.732438	1.1151	0.522253	1.03371	0.80313	1.21021
137	'secondary somaotsensory ctx'	0.736087	0.179614	0.74275	0.718654	1.15049	1.16577	0.743398	1.06327	0.865675	0.838851	1.03713	0.960495	0.808263	0.234221	1.29319	0.935682	0.54956	0.88262	1.21938	2.40807	1.77826	1.12985	1.35494	0.912854	1.02686	0.906182	1.10169	0.835421	1.155	0.988796	1.2302	1.0469	1.16387	1.14682	-0.138889	0.743077	0.856658	1.20184	1.36947	0.91534	1.02942	1.0649	0.730813	0.967197	1.00196	0.977784	0.939398	1.03148
116	'parietal ctx'	-1.20799	0.664322	-0.561308	0.873236	0.755913	0.843296	-1.00264	0.499814	1.11632	0.965173	0.812297	0.634502	0.44348	0.403914	1.37701	1.20156	1.19514	0.79399	1.11199	0.26783	0.616138	0.708538	0.659983	0.993369	0.565386	0.815762	0.620971	1.17657	0.912715	1.19061	2.76548	1.10874	0.982528	0.501277	1.44732	0.706229	0.547545	0.854565	0.885479	0.831992	0.880833	0.0650244	0.615846	0.685586	0.499705	0.443112	0.663403	1.13225
27	'CA2'	-0.658462	1.49958	0.572078	1.17583	0.580831	1.22533	0.493469	1.06672	1.58042	1.87272	1.06658	0.0465599	0.697749	-0.157891	0.813296	0.545564	-0.147687	0.112352	0.686528	1.06721	1.46958	0.94837	1.06291	0.886127	0.964663	1.00136	1.24754	0.981839	1.29285	0.976946	1.23136	1.15716	1.04551	0.740762	-0.171868	1.03631	1.00347	0.977059	0.785474	0.388657	0.392982	0.0685791	0.686694	0.938516	0.710626	1.22901	1.3026	1.01573
28	'CA3 dorsal'	-1.6644	1.27883	-0.0907836	0.841378	0.81962	1.24379	2.04083	1.94316	1.413	1.22502	0.945607	0.768798	0.704607	0.309113	1.02719	0.282399	-0.0465161	1.3307	1.10638	0.299274	0.756105	0.625955	0.916089	0.958579	0.681599	0.975893	1.31651	0.876244	1.15349	0.969206	1.43901	2.20215	1.04147	0.746782	-0.0627396	1.19526	0.88685	0.901348	0.968795	0.530348	0.843106	1.13837	0.767825	1.03959	0.776351	0.907525	0.831021	1.1984
40	'dentate gyrus dorsal'	-0.398355	1.6824	-0.347046	0.878088	0.879757	0.838215	1.75466	1.72985	1.88673	0.705596	0.621514	1.1088	0.75675	0.315412	0.693572	0.609819	0.264406	1.41952	1.38596	1.5826	0.97991	0.641933	0.784094	0.81191	0.693425	0.842758	0.988848	0.963184	1.42946	0.911726	1.48918	2.42442	1.14076	1.00298	0.741829	1.07373	0.738456	1.06515	1.18721	0.969327	0.982726	1.74352	1.20048	1.26329	1.03714	0.808484	0.972446	1.14013
127	'reticular nucleus'	-0.709912	0.516327	-0.251864	0.651942	1.30773	1.43538	2.19227	2.03418	1.40064	0.978243	0.594607	0.694737	0.857706	0.239983	0.823407	0.601352	0.31728	0.821206	0.760454	-0.0197471	0.644494	0.840919	1.04226	0.898068	1.19221	0.890468	1.45768	0.832711	1.06259	0.991567	1.05076	1.89982	1.42765	1.27435	0.477106	0.891935	1.24653	1.20144	1.1233	0.469496	0.769758	0.840009	0.82561	0.947327	0.941929	1.03783	1.10621	1.39203
72	'lateral geniculate'	-0.547872	-0.962637	-1.2943	1.47838	0.902064	1.15284	1.53514	2.26728	2.25045	1.95901	1.0425	2.06621	0.763836	0.601575	0.508878	1.3776	0.402823	1.35913	0.767294	-0.361447	0.842441	0.329294	1.1402	0.852678	0.893584	1.07996	1.67895	0.62153	1.54988	0.969296	1.28595	2.15765	1.22811	0.826195	-0.0312123	1.46207	1.20301	0.89588	0.672688	0.614693	0.832255	0.761873	0.926012	0.809956	0.690947	0.720074	0.998972	0.869193
98	'parafascicular thalamic nucleus'	-1.62712	-1.01338	0.118932	0.91646	0.668541	0.977592	0.87693	1.24021	0.411064	0.938957	1.05382	0.777813	0.489281	0.0960007	1.31714	2.09592	1.25255	1.55603	1.06795	0.619772	0.549132	0.886599	0.563522	0.393989	0.628437	0.724746	2.064	0.265246	1.80025	1.35079	1.20069	1.59638	1.62214	1.23876	-0.810062	1.35209	1.51254	1.47219	1.39445	1.10372	1.19384	1.00395	0.768426	0.315331	0.466045	0.570461	0.386504	0.342479
167	'ventral posteriolateral thalamic nucleus'	0.983898	-0.638449	-0.172443	0.649672	0.866917	0.942798	0.0194179	1.07533	1.50354	1.23386	1.08009	0.595264	0.967202	1.0874	0.824802	0.576429	0.453852	0.538433	0.598196	-0.893395	-0.465968	0.457923	0.656362	0.803441	0.808118	0.861029	1.33519	0.639527	1.09678	0.806196	1.00755	2.30055	1.52742	0.980622	0.36128	0.130658	1.01784	0.928483	0.931562	0.621777	0.799853	0.767385	0.498853	0.591909	0.600312	0.442569	0.445586	0.478049
168	'ventral posteriolmedial thalamic nucleus'	0.212103	-1.88729	-0.265428	0.961543	0.613428	0.713633	0.543362	1.61891	1.30943	1.11427	1.15689	0.505687	0.908227	0.341254	0.735436	0.944883	0.569931	0.645649	0.393648	-0.761945	-0.388027	-0.00645608	0.804224	0.452548	0.463775	0.614534	1.4324	0.270245	1.02392	0.800377	1.03799	1.79106	2.16732	0.634462	0.196386	0.846014	0.918325	0.889811	0.92568	1.14327	0.747717	0.824096	0.569744	0.575853	0.472035	0.453984	0.443218	0.64824
109	'posterior thalamic nucleus'	-0.534752	-1.25132	-0.397958	1.05732	0.716271	0.821242	1.5871	1.88338	1.21929	1.72568	1.23735	0.529397	0.755906	0.0485236	0.758432	0.980229	0.285506	1.24664	0.803837	0.667201	0.59775	0.584607	1.0271	0.624119	0.529699	0.882909	1.26123	0.547345	1.94569	1.0627	1.23158	2.73504	1.7972	0.879445	1.74001	1.16038	1.11235	1.59407	1.54999	1.40407	1.56429	1.48256	1.33512	1.08121	0.793325	0.775438	0.61511	0.627537
126	'retrosplenial rostral ctx'	0.393774	-1.19488	-0.274712	0.674625	1.31367	1.2279	-0.384294	1.44135	1.72895	1.28344	0.818894	0.201851	1.01296	0.247766	0.729759	1.24734	0.747279	0.598565	0.78722	1.21715	0.696369	0.0508715	1.1049	0.906017	0.723155	0.997139	0.790641	1.19071	1.17956	1.40943	1.84857	1.31208	1.04942	0.915934	0.984379	0.492629	0.554778	0.757947	0.951126	1.01798	1.56037	1.55128	1.01414	1.28292	0.985024	0.684311	0.991642	0.496313
102	'caudal piriform ctx'	0.261385	-0.479646	-0.00233843	1.43209	1.22953	1.13169	0.784866	1.48007	0.889166	0.985731	1.07472	0.322446	0.887478	-0.00738227	0.703177	1.05959	1.154	0.89424	1.08172	-1.3047	1.03335	1.40414	1.36186	1.38165	1.79756	2.19756	0.719377	1.17224	1.13604	1.14584	0.642488	1.28565	1.00133	1.07356	1.76568	0.781954	0.886308	1.27236	0.915613	0.303296	0.733137	1.13936	1.12776	1.0491	1.06287	0.988934	0.727755	0.698255
68	'lateral amygdaloid nucleus'	-0.531094	0.545365	-0.275512	2.19436	1.01871	1.9689	0.50109	0.20593	0.897538	1.74158	1.39531	0.33799	1.6134	-0.162044	1.10131	1.26431	0.79636	0.51009	0.954149	-0.220527	0.914613	2.40597	1.12999	0.902568	0.98407	2.0552	1.07506	1.46727	1.08705	0.890642	0.757568	1.05037	0.698714	0.811565	2.06199	0.584037	0.985548	1.38039	1.26326	0.640703	0.695952	0.692821	1.18807	1.55525	0.738765	1.27884	1.26023	0.370228
136	'primary somatosensory ctx upper lip'	0.811448	0.374064	-0.802351	1.03922	0.703486	0.935046	0.0624649	-0.0629362	0.611397	0.236847	0.453784	0.397088	0.798448	0.394793	0.845682	0.722352	0.663352	1.28207	0.964338	-0.306754	1.0011	0.938273	1.20641	0.686466	1.01984	0.973252	0.57907	0.633626	1.60142	1.20864	1.09731	1.24344	1.2016	1.06531	1.12416	0.897591	0.795637	0.891332	1.13271	1.01784	0.763372	0.559195	0.848907	0.935471	0.856861	0.745035	0.94329	0.84831
79	'primary motor ctx'	1.60463	1.82523	-0.163153	0.806929	1.25728	0.691041	-0.216132	0.606497	0.653322	1.47214	0.76991	1.14378	0.182011	0.290246	0.711558	0.462417	0.862678	0.948947	1.04013	-0.054234	0.970573	0.739227	0.915689	1.18167	0.909043	1.27407	0.583565	1.18165	1.11352	0.948723	1.13351	0.918082	0.72678	0.546372	0.0796009	0.424639	0.679481	0.972247	1.2008	1.06713	0.753844	0.638832	0.453307	1.02632	0.834729	1.21414	0.760485	0.93376
80	'secondary motor ctx'	-0.154267	0.680767	0.388135	0.730144	1.12413	0.816697	0.240033	0.871414	1.31783	1.47911	0.847545	0.969268	0.676944	1.09586	1.06303	0.539985	0.698371	1.1267	0.895686	0.796063	1.44352	0.784274	0.589126	1.15272	0.798509	0.856949	0.58793	1.03549	1.24885	0.554345	0.855629	0.918594	0.95876	0.621765	-0.227758	0.77975	0.643831	0.634231	0.798447	0.990413	0.623195	0.122783	0.47985	0.530517	0.76274	0.856588	0.67737	0.644766
31	'anterior cingulate area'	-0.0411691	0.23592	0.723992	0.88776	1.08165	0.59977	1.12418	0.611397	1.0805	1.3073	0.5332	0.433086	1.08673	0.716363	0.977351	1.36673	1.29209	0.977145	0.612195	1.72853	1.82004	0.560548	0.859371	0.800753	0.500389	0.846276	0.674169	1.33499	1.37978	0.932697	1.13871	0.678381	1.15176	1.0525	0.227469	0.965044	0.530562	0.681133	0.988729	1.09453	1.10183	0.754208	0.840067	0.874128	1.11973	0.898834	1.00327	0.772354
134	'primary somatosensory ctx shoulder'	-0.413327	0.783532	-0.105311	0.932814	0.481603	0.795827	0.255657	0.445129	0.399016	0.446175	0.575346	0.898993	1.46761	1.38405	1.17449	1.26862	1.33399	0.882032	0.603536	1.27059	0.884374	0.70164	0.617007	0.295838	0.625193	0.957437	0.8021	0.53521	1.18319	1.08641	2.35165	1.52463	0.910045	0.831848	-0.321468	1.11566	0.644637	0.585021	0.960231	1.36712	1.11408	1.66929	0.805968	1.10755	0.915819	1.23106	0.531623	0.647229
131	'primary somatosensory ctx forelimb'	0.12771	-0.493438	-0.417964	1.09197	0.967158	0.854033	0.291822	1.25285	1.99602	0.351423	0.559986	0.727516	0.187255	0.68046	0.463274	0.794705	0.462014	0.547904	0.230476	-0.283167	1.0214	0.816961	0.896883	1.18288	0.934488	1.13721	1.03655	0.97153	0.985766	0.874187	1.18219	0.969429	0.735929	0.933004	1.97168	0.752257	1.15424	1.05179	0.993909	1.35196	1.11226	2.16272	0.85913	0.904636	1.02403	1.08776	0.649228	0.957226
133	'primary somatosensory ctx jaw'	2.191	0.677399	-1.30568	0.637541	0.77034	0.760037	-0.536892	0.0980822	0.750112	0.741925	1.21528	0.783982	0.166054	-0.14583	0.147807	0.458346	1.08905	0.209574	0.232395	-0.595545	0.0259227	0.313204	0.956092	0.985932	1.111	1.05681	0.74043	1.26737	0.92905	1.16093	0.727073	0.676647	0.866795	0.831791	1.69266	1.22687	0.888946	1.10814	1.28774	1.3516	1.14362	1.86552	1.36436	1.01955	0.952371	0.958073	0.910486	1.10102
15	'anterior amygdaloid nucleus'	1.33844	-0.73985	0.695808	1.25865	1.01894	0.748539	1.44417	1.28554	0.653187	0.424221	0.342094	0.550637	1.04941	-0.325479	0.291559	0.843779	1.15182	0.372876	0.762673	-0.30258	-0.635088	1.01981	1.23942	1.77257	2.41791	1.98758	0.845654	2.40123	0.835084	1.19249	0.940546	1.11209	0.845158	1.22751	0.802926	1.09296	0.869235	0.776325	0.869529	0.417223	1.17147	1.03817	1.58546	1.15465	1.19253	1.13778	0.670604	0.565836
81	'magnocellular preoptic nucleus'	0.757373	0.679921	-0.123516	1.49056	1.76645	1.20515	2.04174	1.55715	1.06935	0.780382	0.81707	0.880536	1.0705	-0.314474	0.163935	0.418538	0.00162662	0.59082	1.26024	0.479405	-0.187624	1.36015	1.93131	1.21873	1.43495	1.29293	0.862289	1.90727	0.578838	1.26359	0.617418	1.13491	0.80388	1.78844	0.796365	1.11298	1.28875	1.7495	1.21903	0.79829	1.13011	0.813965	1.34986	1.1459	2.01445	1.77544	0.406058	0.808255
139	'substantia innominata'	1.01973	1.18508	-0.173942	1.1812	1.4791	1.24978	0.542009	0.933	1.07592	0.966102	0.923558	1.31105	0.865239	-0.0360258	0.269888	-0.216609	-0.992479	1.09515	1.22711	0.302024	-0.559982	0.937921	2.77412	0.990313	1.0266	1.09653	0.618318	1.32206	0.402701	1.08846	0.382833	1.18881	0.525032	1.62508	1.70902	1.25268	0.658468	1.17	1.05601	0.737802	1.19725	0.727079	1.58519	1.72121	2.96482	2.29383	1.03358	1.29965
166	'ventral pallidum'	0.599638	0.381896	0.622432	1.06832	1.13115	1.2318	0.596646	-0.0902043	-0.327639	0.256392	0.338603	0.802626	1.47221	0.642419	0.793236	0.85403	0.338066	0.640631	1.17065	0.538308	0.662814	0.892615	1.79848	0.827247	0.785276	0.936774	1.13024	1.30533	0.773955	1.02664	0.7756	0.915242	0.712347	1.36735	1.23149	0.461747	1.10877	1.30034	1.13606	0.74415	0.962597	0.722431	0.705984	1.29643	2.1036	1.53118	1.10245	1.1895
153	'olfactory tubercles'	-0.126156	1.18595	-0.128366	1.1674	0.247182	0.739656	2.47387	1.32745	0.268215	0.551061	0.439115	0.865621	1.0355	0.258757	1.1035	0.535581	0.519944	1.17825	0.859917	0.725985	0.884673	1.18538	2.1331	0.282279	0.886495	0.812871	0.844069	0.789115	0.314788	1.077	1.08134	0.618587	0.495112	1.03532	0.723623	0.699309	1.22802	0.969053	1.15297	0.306371	0.895633	0.590931	0.773951	1.7398	1.4767	2.45432	0.919774	1.15558
49	'extended amydala'	-0.336766	0.184813	-0.216399	0.745889	1.18499	0.964955	1.86472	0.760457	1.38491	0.948928	1.02585	1.04031	0.728428	-0.306634	0.349551	1.30057	0.726171	0.370965	0.805071	0.868628	0.629905	0.489837	1.05948	0.828976	0.702036	0.844961	1.05656	1.94927	0.776529	0.781189	1.05487	0.456362	1.21338	2.6295	1.24926	1.76741	1.64756	1.705	1.44099	0.628784	1.05562	1.53314	1.85358	1.60103	2.2876	1.35419	1.19571	1.29948
34	'central medial thalamic nucleus'	-0.0478143	1.82353	-2.11832	0.223427	1.12388	0.773723	-1.02112	0.381977	1.05382	1.74049	0.960014	0.678325	0.370537	0.52107	0.667027	-0.18366	0.645078	1.543	1.05592	0.638623	1.1278	1.41732	1.69864	0.739378	0.284586	0.917596	1.69677	0.269112	1.1893	1.05496	1.30124	1.7004	1.20758	1.37559	0.594196	1.32039	1.02432	1.50763	1.55084	0.89137	0.604033	0.361389	0.6264	1.07049	1.12268	1.09278	1.16179	2.2535
120	'reuniens nucleus'	1.39272	1.17837	-0.652557	0.618168	0.93042	1.27233	-0.453382	-0.0628796	0.677352	1.44997	1.14073	1.35858	0.575755	1.44478	0.810195	0.33436	0.637869	0.995712	0.668221	0.994988	1.09044	1.21927	1.49928	0.692823	0.492976	0.946809	2.22645	1.02219	1.22185	0.868939	1.04846	0.988109	1.77929	1.92899	1.83024	2.56651	1.17501	1.49007	1.321	1.45364	1.17658	1.25112	1.72671	1.14405	1.3385	1.26011	1.38991	2.23424
162	'ventromedial thalamic nucleus'	0.588431	-0.226456	-0.352528	0.514572	1.31044	1.0415	0.234048	0.0845244	0.504679	1.12283	1.37126	1.33296	0.598158	1.03701	1.36973	0.98381	0.943895	0.793284	1.43756	1.16889	1.89094	1.73695	1.46304	0.84189	0.657999	0.838668	1.5865	0.792235	0.938601	0.704954	1.17116	1.26755	3.12424	1.92812	0.215732	0.825164	0.510184	0.642941	0.867865	0.481843	0.906038	0.826683	1.58881	0.993873	0.887602	0.750016	0.762581	0.833423
85	'medial geniculate'	0.853794	-0.36155	1.93261	1.4693	1.15368	1.41034	0.801906	1.20937	0.889102	0.884422	0.299939	0.727567	0.789373	-0.837699	0.304499	1.11823	0.521857	1.01	1.15927	2.225	1.49339	0.745223	1.00441	0.692097	0.754202	0.722154	0.95862	0.228091	1.5349	0.95183	1.50296	1.75287	1.27675	0.741642	1.00631	1.30473	0.76614	0.823203	0.670394	1.07607	1.01434	0.817749	1.26616	0.912951	0.988924	0.829561	1.17701	1.14963
43	'dorsal medial nucleus'	0.268189	-0.492666	-0.440867	0.732299	0.723295	1.06762	0.370941	-0.666033	0.283257	1.78215	1.86678	1.31942	0.665167	0.230381	0.306994	0.0720274	0.129685	1.08694	1.13655	2.04883	0.578708	1.20251	0.187099	1.3614	1.02837	1.40431	2.63259	1.29769	0.878796	0.704779	0.75728	0.917095	1.85886	2.39446	1.14298	3.15864	1.9012	1.77741	2.32439	1.95518	2.95071	2.16944	3.16671	1.22939	1.05481	0.822106	1.16615	1.03875
111	'prerubral field'	-2.25968	-2.09926	0.0522525	1.46662	0.990135	0.760869	1.07031	0.557828	0.410934	0.473899	0.558026	0.723866	0.451347	1.34902	0.928999	1.59575	1.36124	0.33279	0.857655	-0.119724	0.282131	0.613138	0.725971	0.175995	0.967159	0.564882	1.8741	0.362198	0.923659	0.78738	1.03677	0.716127	2.30609	1.52212	0.11613	1.45323	1.74117	1.60163	1.22397	0.729982	0.22513	-0.114877	0.77968	0.900857	0.856129	0.940044	1.29855	1.3125
71	'lateral dorsal thalamic nucleus'	-2.14678	1.42731	-1.60836	0.789642	1.71545	1.1459	0.631214	-0.200905	-0.22678	-0.0122316	0.788308	1.29759	0.341456	0.756973	0.719788	-0.54247	0.298573	0.999833	0.778855	1.12538	0.731361	0.83189	0.953079	0.985001	0.802328	0.741767	1.034	0.476255	0.59122	1.11287	1.11596	2.39781	1.00802	0.624549	1.31685	0.769743	1.31409	1.53698	1.32522	0.680045	0.878797	1.23667	0.772792	0.848919	0.406785	0.720256	0.46885	1.16175
156	'visual 2 ctx'	0.914917	1.74226	0.848377	0.924511	0.935177	1.05236	-0.68953	0.12054	0.40447	0.187699	0.530286	0.691435	0.72524	1.01404	1.26757	0.725336	0.943747	0.853887	1.0375	1.72091	1.55836	1.44328	1.34398	0.995238	0.49884	1.04883	0.709277	1.06783	0.467953	1.68217	1.45421	0.329158	0.98473	0.876688	0.929027	0.7837	0.773076	0.941227	1.23882	1.38944	0.994697	0.654505	0.842668	1.15915	0.730089	1.04663	0.716522	0.658117
124	'red nucleus'	-0.194275	-0.241489	1.35245	1.22594	1.33676	0.609292	0.0173039	0.42749	0.682659	0.483461	0.942622	0.94541	0.423334	1.14467	0.288105	0.287268	-0.0331672	-0.00493093	0.0481078	0.178557	0.0106181	0.492379	0.437972	0.524971	0.797562	1.10959	0.64548	0.728989	0.0151989	0.779814	0.733469	0.732299	1.18573	0.938088	0.856197	1.23193	0.807195	1.24376	1.04669	1.62786	1.61071	1.98784	1.63185	1.20728	1.36556	1.03668	0.718075	0.808488
142	'substantia nigra reticularis'	0.00603257	0.00226639	0.80374	1.63555	1.36895	2.03239	-0.110491	0.979241	1.39915	1.61731	1.09114	0.189562	1.46301	0.289397	0.945767	1.14152	0.347987	0.530314	1.18403	-0.735395	0.204426	1.10144	0.958187	1.50796	0.959303	1.21688	1.32269	1.42148	0.812522	0.764389	0.656892	1.03535	1.45329	0.994408	0.67181	0.428408	1.9577	1.36426	1.19754	0.490426	0.426308	0.324467	0.552817	0.361754	0.250492	0.462108	0.337425	0.210066
141	'substantia nigra compacta'	-1.57346	-1.08674	0.148935	1.29253	1.21295	1.44799	0.0592338	0.688409	1.40015	1.26643	1.45031	0.125344	1.02092	0.107011	0.371005	1.15755	0.339331	0.352295	0.484415	-0.348783	0.0987302	0.601933	0.761113	1.09657	0.861148	0.938433	0.94097	1.08176	0.639161	0.711752	0.763638	1.02631	1.59323	0.854689	1.57267	0.525364	1.43981	1.02532	0.990515	0.863448	0.453384	0.691826	1.10986	0.503837	0.434926	0.37558	0.620643	0.294863
170	'ventral tegmental area'	-0.395373	-1.14677	-0.0308759	1.43585	2.31865	1.6202	0.482074	1.10421	1.69106	2.40898	1.55147	0.993916	0.764874	0.428882	1.32384	0.499579	0.139289	1.09035	0.805336	3.26112	0.0285193	0.461856	-0.00250784	1.0154	0.682289	0.834916	2.33485	0.68106	0.330399	0.902501	0.322357	1.07731	1.61459	0.914947	0.355261	0.0948772	2.98397	2.24457	1.43598	1.77232	0.642776	0.616498	0.394161	0.658254	0.27023	0.394187	0.690726	0.478594
67	'interpeduncular nucleus'	0.919273	-1.54652	1.14432	1.27496	2.49617	1.8285	1.22465	2.18864	1.34339	1.70648	1.1827	0.37009	1.92531	2.04227	2.29672	1.16151	0.531601	0.714234	1.30818	3.42098	1.31988	0.793283	0.806694	1.25561	0.857708	0.826401	0.691108	1.08164	1.16562	0.841843	0.351907	1.06963	1.46788	0.588532	0.533696	0.0916568	1.12333	1.10017	1.0332	1.47018	0.541936	0.474404	0.69023	0.611737	0.270316	0.313157	-0.200242	-0.313478
87	'median raphe nucleus'	-0.38311	0.889053	0.319548	1.26021	0.586962	2.16677	-0.947729	-0.705384	-0.379234	-0.906596	-0.0850057	1.04495	2.35291	3.07844	2.23442	2.74536	2.85783	1.78392	1.66477	2.4576	1.1886	0.753524	0.302858	1.17923	0.157227	1.44475	0.145897	1.41781	1.02409	0.989203	1.21748	1.26955	1.15814	0.32514	-0.174579	-0.101504	0.821807	0.747885	1.39043	1.3422	1.12506	1.73618	0.240201	0.0854323	0.571419	0.116367	-0.151069	0.18208
108	'pontine reticular nucleus oral'	-0.659624	0.832005	0.716936	1.36174	0.0982037	0.811949	-0.376337	-0.419778	-0.407881	-0.215275	0.443863	1.26334	2.10587	2.65449	1.50453	2.30644	1.96284	1.82723	2.5777	0.428276	0.803779	0.939812	1.04791	1.28213	0.918162	1.11122	1.09556	1.38852	0.296729	0.862153	1.40831	1.0119	1.17971	0.781375	0.783519	0.0198613	0.94779	0.230485	0.252505	0.184142	0.223037	0.905968	0.608235	0.481384	0.803628	0.559047	0.605535	0.937755
128	'reticular nucleus midbrain'	-0.648484	0.781291	0.584557	1.29126	0.686833	0.799874	0.752482	0.352386	0.855583	1.06603	1.51869	0.909451	0.709227	0.770296	1.11222	0.438543	0.205799	0.965949	0.931039	1.20112	0.792983	0.990948	1.04688	0.953743	0.993466	1.24174	0.794161	0.831871	1.1974	0.877174	0.85726	1.12785	1.65847	0.896796	0.895758	1.04368	0.701884	0.934683	1.09549	1.16759	0.992079	1.29593	1.2908	1.22907	1.23	1.01245	0.717639	0.677848
113	'precuniform nucleus'	0.0670619	2.45037	0.274078	1.18487	0.106227	0.667223	0.720133	0.423972	0.662437	0.574179	2.02025	1.26399	1.03901	1.10736	1.80101	0.385595	0.253193	1.08444	1.34458	0.930518	0.865282	1.15966	0.98071	0.9326	1.32932	1.22209	0.37506	0.581849	0.711171	1.17547	0.51859	0.651697	1.434	0.600689	0.10376	0.519699	0.258042	-0.208155	0.537767	1.15563	0.789399	1.49281	0.80233	1.00294	0.931063	1.13434	0.735111	0.115223
117	'pedunculopontine tegmental area'	-1.02484	1.94189	-0.275984	1.10134	0.821297	0.906945	0.544845	-0.0375591	-0.191553	0.919262	2.4334	2.02469	0.845143	1.3216	1.55608	1.20769	1.03116	1.30685	1.69714	0.36425	1.00083	1.30255	2.06152	1.34654	1.19682	1.04862	1.13031	1.32906	0.237988	0.845836	0.810025	0.690209	1.16909	1.25834	0.106729	0.589316	0.543974	0.176245	0.473594	0.28819	0.166152	0.727296	1.12632	1.2583	1.04769	1.26398	0.770306	0.757374
74	'lemniscal nucleus'	-0.782828	0.995356	0.127749	0.696512	0.477729	1.24774	-0.404261	1.17106	0.107913	1.63963	2.08164	2.64553	0.637258	0.444947	1.15969	1.1936	1.60139	2.22265	1.83626	-0.685795	0.481954	1.55248	1.39068	0.384783	0.708397	0.305206	1.26231	0.829635	-0.134819	1.25677	0.698671	0.633781	0.846818	1.03376	-0.329096	0.418759	1.01892	0.421127	0.594955	0.75281	-0.00335081	-0.147141	0.726609	0.615333	0.107237	0.95396	0.562208	0.759844
95	'periaqueductal gray thalamus'	1.65362	-0.584133	0.923043	0.971722	0.992689	0.527137	-0.153964	0.719863	0.78574	1.46406	1.75215	0.856687	0.534773	0.292491	1.23341	1.09575	0.599572	0.398701	1.04384	0.00668367	0.260416	0.650387	1.46987	0.837205	0.681968	0.919424	1.44187	0.67892	1.4851	1.15377	0.864533	1.11456	1.21186	1.11594	-0.435967	0.231472	0.488003	0.605053	1.5207	1.73814	1.11596	0.732223	0.585551	0.742575	1.14314	1.07614	0.462438	0.323838
48	'subiculum dorsal'	0.955011	1.75202	0.352234	0.449547	0.0608599	0.411153	1.21027	1.18566	0.954628	0.191732	0.616992	0.722962	1.1425	0.99099	1.27917	0.924144	0.664473	0.793177	1.21351	1.67025	1.73922	1.03096	1.04776	0.620337	0.90086	0.851635	0.404389	0.829555	1.37762	1.73647	1.10528	0.969163	0.810676	0.871377	0.404092	0.767479	0.627623	0.523444	0.839314	1.03268	0.797491	1.19836	0.789332	0.641223	0.635062	0.594673	1.11341	0.732899
147	'superior colliculus'	1.84389	-0.41101	-0.0982877	0.882555	0.304572	0.408023	0.669286	0.784978	1.09246	0.457157	1.00744	1.27616	0.562961	-0.130929	0.625866	1.16217	0.861508	0.468395	0.502347	0.746259	1.45271	0.0348782	0.952538	0.810537	0.47717	0.629695	0.570021	0.982575	1.71231	1.23296	1.04034	1.18912	1.34609	0.823988	0.745593	0.685636	0.468057	0.504132	1.17399	1.53574	1.0691	1.13148	0.724107	0.777476	0.843582	0.917051	0.913108	0.756382
52	'entorhinal ctx'	2.25985	0.947838	-0.680257	0.370469	0.929976	1.07968	1.15219	1.83715	0.172782	1.18472	1.66281	1.42788	0.157476	-0.164218	0.379826	-0.305431	1.24236	0.698434	0.896617	-0.378845	0.102308	0.862234	1.48188	1.01903	0.776405	0.748301	0.53307	0.907447	0.410651	1.16404	0.545566	0.778973	0.737483	0.940807	-0.723734	1.21976	1.06257	1.18439	0.702335	0.51597	0.623226	0.693549	0.866028	0.917242	0.846967	1.22496	0.768377	0.86285
169	'ventral subiculum'	2.10001	1.44355	0.169826	0.956563	1.03244	1.40981	1.20162	0.913153	0.862493	0.793568	1.53501	1.05295	0.588862	-0.187621	0.456461	-0.352675	0.540197	0.752709	1.28955	0.854658	1.63404	1.62469	2.01887	0.868547	1.81707	0.860031	0.510458	0.713461	0.551868	1.43704	0.565241	1.09989	1.06032	0.81594	0.314337	1.19699	0.61832	0.736541	0.600537	0.397251	0.285718	0.694748	1.06958	1.61464	1.23419	0.970523	0.71306	0.844528
41	'dentate gyrus ventral'	2.12947	0.979472	0.790065	2.59668	1.46898	1.54476	1.2597	1.0013	1.19013	1.10198	1.25562	1.18374	0.866803	1.31338	0.895915	1.01603	1.58787	1.06788	1.47023	1.66171	1.73995	1.35257	1.33225	0.860578	1.47884	1.05481	0.806748	1.00213	0.677011	1.19038	1.0498	1.03667	1.25053	0.945458	-0.218894	0.711644	0.8811	0.945385	0.403553	0.376147	0.173606	0.0350794	0.879916	1.39286	0.96396	1.31639	0.882667	0.882249
150	'temporal ctx'	-0.284341	0.944893	-0.478311	0.94973	0.586721	0.98344	-0.230584	0.339339	0.868439	0.778394	1.01616	0.92066	0.049256	0.839618	0.883069	0.445473	0.829672	1.00966	1.25449	1.01835	1.70988	1.11165	1.49442	0.551913	0.0527237	0.401656	1.54154	0.55789	0.200452	0.917403	0.413413	0.707474	1.2359	1.00009	0.300079	0.985451	1.22382	0.649747	0.476578	0.744825	0.279131	0.275303	0.724349	0.762761	1.01828	1.23569	0.851408	1.05817
121	'raphe linear'	-1.52718	0.296969	-0.228413	1.40846	1.27809	1.5809	-0.276269	0.265013	0.626717	0.856884	1.08203	2.10452	0.644829	-0.241425	0.44324	0.524764	0.140749	1.28836	0.873101	0.904872	-0.460988	0.0938054	0.433604	0.516588	-0.00899846	0.686896	2.36864	0.701763	0.248766	0.526516	0.803369	0.879072	1.85631	1.17258	0.288478	0.77876	1.44378	0.961232	1.44462	2.28538	1.08201	1.04378	0.873219	0.683199	1.03295	0.523873	0.700791	0.867124
23	'auditory ctx'	-0.577412	1.24059	0.973065	0.79679	0.749758	0.79521	-0.0514435	0.399644	0.938392	-0.0362845	0.207184	0.477408	0.789799	0.893706	1.39309	1.01829	0.467918	0.55112	1.25256	2.06333	1.70662	0.625566	1.05253	0.707798	0.79456	0.916188	0.945098	0.97588	0.973715	0.81997	1.0121	0.833717	1.24863	1.06853	0.29376	0.96963	0.796333	0.744055	0.770046	1.00065	0.60778	-0.0405154	0.881076	1.23133	0.859647	0.985825	0.901046	0.946628
146	'subthalamic nucleus'	-0.0821061	-1.41201	-0.986151	1.41003	0.867021	0.657575	1.295	1.14501	0.934444	0.715699	0.896143	1.35858	0.706584	1.12123	0.650324	1.10513	0.853679	0.187769	1.75137	1.52936	0.680631	0.626207	1.09087	1.22176	0.72095	1.10287	1.3626	1.43419	0.987092	0.774898	0.536112	0.75093	2.59117	2.44285	1.88526	0.12886	2.15968	1.54341	1.51474	0.991251	1.07214	0.761718	1.02903	0.650595	0.723725	0.67696	0.740811	0.694229
83	'medial amygdaloid nucleus'	1.35575	-0.247376	1.55962	1.57051	1.49315	1.48074	0.182591	0.211235	0.232316	0.201372	0.445867	0.941508	1.35461	1.19114	0.477412	0.541897	1.01822	0.632716	1.466	0.595942	0.449267	1.26997	1.21595	2.91131	2.14281	1.96488	1.08549	2.18056	1.01376	0.687792	0.399747	0.791571	1.10215	1.7967	0.980816	0.919483	1.2383	1.08758	0.92987	0.790984	1.07651	1.12016	1.06906	1.18558	1.10567	0.865313	0.502663	0.678654
50	'ectorhinal ctx'	1.48562	1.75696	-0.0613815	0.716164	0.737372	1.16767	1.13805	1.42412	0.914876	1.49318	0.990074	0.434455	0.216075	0.760451	1.24443	-0.551147	0.23087	0.96841	0.673815	-0.587945	-0.561948	0.613895	1.33048	0.562585	0.119694	0.234379	0.100528	0.556377	0.813634	1.61423	0.695108	0.816039	0.39739	0.859446	-0.0951942	0.240051	0.366189	0.697635	0.602438	0.560569	0.577961	0.616201	1.1096	0.790619	0.787987	0.963595	0.750332	0.951391
26	'CA1 hippocampus ventral'	0.154671	1.7712	0.155102	2.16589	1.52289	1.63021	2.05846	1.12385	1.72651	1.64887	1.01576	0.517066	1.64475	1.66084	1.08631	0.592492	0.79356	0.764912	1.35716	0.628339	1.4544	1.75804	1.84669	1.45907	1.54301	1.37588	0.648989	1.26755	0.65888	1.16217	0.522657	1.13942	0.811722	0.976311	0.993817	0.913587	0.974017	1.4104	1.0363	0.634729	0.810475	1.10125	1.2829	0.982209	0.931347	0.795311	1.12207	0.986857
8	'root of trigeminal nerve'	-0.131688	1.96498	1.13317	0.8028	0.176286	1.07315	0.228315	-0.256811	1.06653	0.497088	0.0172532	-0.2241	1.75458	0.771165	1.76182	1.54443	0.139412	1.54584	2.628	2.72006	1.77523	2.54684	1.29602	1.51936	0.953368	1.37429	0.955366	0.703297	0.58932	1.10436	1.31528	0.352144	1.13	1.04958	-0.35368	0.667277	0.823541	0.447877	1.10611	1.19128	1.8785	2.12729	0.249961	-0.27444	0.104534	-0.0141949	0.676438	0.848619
112	'principal sensory nucleus trigeminal'	1.33279	2.23648	1.34827	0.764202	-2.65563	0.960081	-0.19458	-0.0472841	1.57542	1.42888	1.07856	2.21521	0.0629991	0.539224	1.99498	0.951315	0.226856	3.38993	2.74615	2.68698	1.83837	1.64569	1.23413	0.820392	0.632936	1.49741	0.244064	0.463477	0.732564	0.382399	1.61618	0.888403	0.766697	0.839105	-1.18049	1.32813	0.728694	0.293218	1.27817	0.937065	1.8349	1.28826	1.07928	1.0269	0.342712	0.577613	-0.748269	0.405337
97	'PCRt'	1.95163	1.7347	0.676535	1.77302	1.13818	0.00619424	0.531615	0.346023	1.02069	0.592141	0.0598468	1.88151	-0.0564997	0.734543	2.70494	1.17165	0.710118	2.80244	2.6065	2.93535	2.54983	1.64201	1.95173	1.33326	1.97324	1.19914	-0.38631	1.30246	2.16126	1.46736	2.05319	0.690512	0.924391	1.90979	-0.461748	1.70714	0.672944	1.81732	2.63062	2.37583	1.27041	1.00772	1.06679	0.8753	0.789489	2.35436	-0.0409818	0.0598688
66	'inferior olivary complex'	1.20781	1.59897	-0.234254	0.671958	0.354455	-1.12883	-0.917727	-0.695966	0.0372805	-1.31298	-1.91627	0.0558032	0.147278	0.16304	-0.265584	-1.33852	-1.85216	0.963667	1.32251	1.12449	2.15812	1.58158	1.53659	1.35127	-0.178192	0.824942	-0.260307	-1.05873	-0.0813634	-0.21247	-0.428988	0.771835	-0.917439	0.240697	-0.508786	-1.05336	0.883065	0.605648	-0.0318653	-0.343622	0.234006	0.663352	-0.712036	-0.339169	-0.42606	-0.634732	0.0317398	-0.204771
56	'gigantocellular reticular nucleus pons'	-0.821638	3.13542	2.85144	1.11965	1.55779	1.01121	-1.02366	-1.0466	-0.579505	-0.76349	-0.390884	-0.0733794	-0.508176	0.769423	2.84187	0.124306	-0.828145	1.09673	1.24146	2.94707	2.88573	1.0544	1.58502	0.458842	0.0804845	-0.188276	-0.424792	-1.529	0.939768	0.120077	0.388511	0.91985	0.34285	0.0162151	-1.19983	-1.31742	-0.664725	0.744373	0.782142	1.98446	-0.37149	1.31119	-0.277316	0.244855	1.73363	1.16388	-0.177698	-0.97552
123	'raphe obscurus nucleus'	-0.123738	1.47272	2.23003	1.66199	1.49854	-0.0755743	-0.604217	-1.61119	-3.3743	-0.785493	0.0547793	0.677925	-1.23855	1.66133	-0.43936	0.0677808	-0.850054	0.463262	0.750707	0.674737	0.0838138	-2.493	0.764465	0.615171	0.892636	0.0706908	-0.168487	-1.27952	0.83511	0.11843	0.135006	1.81292	-0.055301	-1.1575	-0.614536	-1.44056	-0.302584	1.3438	0.76417	1.38668	-0.430622	0.163855	-0.27148	0.105926	1.35947	1.20176	0.56746	-0.634764
47	'dorsal raphe'	-0.116017	1.4919	-0.719271	1.09716	-0.133188	0.184111	-0.896	-1.28641	0.295904	-0.355486	2.55302	0.977572	0.178073	2.10571	0.900729	0.511993	2.37573	1.02055	1.9202	0.380415	0.269472	-0.126901	-0.109356	-0.187078	0.388372	-0.204187	1.27117	0.270378	0.856649	0.635497	0.708235	0.398382	1.04516	-0.0712728	-1.05571	-0.145214	0.641286	0.208153	0.606714	0.419578	-0.553877	-0.0472837	-0.355965	-0.593464	-0.0670517	0.900552	0.539472	0.000564361
62	'inferior colliculus'	2.55283	1.61385	1.1954	0.882542	0.401499	0.295036	1.36214	2.07908	2.29071	2.22216	1.97227	2.28004	0.151524	2.11561	1.39331	1.40709	1.53452	1.53967	1.17906	0.735524	1.01812	0.333962	0.931437	0.836335	0.42353	0.506611	0.474799	1.14985	0.95076	1.38562	0.363241	1.16447	1.18556	0.651393	0.820395	0.726012	0.680413	0.527992	0.542325	1.13663	0.546755	0.745406	0.332827	0.888586	0.672822	1.08269	0.949656	0.51487
158	'cochlear nucleus'	1.01158	0.30689	0.817282	1.78704	0.661668	0.453709	0.982372	1.26041	1.46538	1.5119	0.19137	-0.525022	-0.734731	0.221036	0.516876	0.524738	-0.278786	-0.336019	0.632524	1.31648	0.466364	0.146498	0.142046	1.57979	-0.632871	1.38663	0.553619	1.37893	-0.662786	0.283259	0.0231369	-1.66526	0.763715	0.633104	0.386723	-0.822997	1.48832	1.21193	0.651475	1.09569	0.409677	0.972077	-0.76172	-1.6431	-0.953157	-1.43535	-0.616203	0.886805
144	'solitary tract nucleus'	1.06401	1.34817	0.236571	0.766931	0.552135	1.47348	-0.424522	0.038351	-0.503201	0.4876	0.959167	-0.314855	-1.48209	-0.557427	-0.0459701	-1.32308	-0.935057	-1.05311	-0.538598	0.856625	1.5063	1.13973	0.159843	0.336818	0.394828	-0.317379	0.701564	0.474195	0.590311	0.864971	-0.184461	-0.682382	0.246035	0.70194	-1.44544	0.57286	-0.257896	0.767401	0.171078	-0.791166	-0.613186	-0.599599	-0.516842	-0.780068	0.686111	-0.129683	-1.84387	-1.26619
38	'crus 2 of ansiform lobule'	1.32638	0.463874	-1.55489	-0.906671	0.530128	-0.72759	-0.799105	-1.30781	0.941974	0.0111449	-0.156764	-0.14315	-1.17983	-0.558675	-0.954518	-0.632738	-0.810693	-0.855671	-0.503845	-2.02304	-0.893961	-1.28123	-1.19022	0.343877	0.536594	-0.383594	-1.18881	0.315638	-0.353963	-1.71351	-0.755027	0.0760189	-0.779601	-0.693828	-0.270466	-0.230392	-1.72679	-1.73909	-1.92621	-2.05289	-0.742912	-1.43143	-0.0744766	-0.3014	0.541961	-0.601357	-0.926195	0.36006
105	'paramedian lobule'	-0.785064	-0.344538	-0.782458	0.344851	0.277992	-1.23296	0.10544	-0.804135	0.0143539	-0.493186	-0.128594	1.16902	1.19872	0.627941	0.00808119	0.842002	0.978945	0.357282	1.77526	-1.08736	-0.817409	-0.582018	-0.629286	0.0190144	1.97579	0.7618	0.184378	0.00129845	-1.10637	-0.438535	-0.339372	-0.122134	-1.12613	0.274574	-2.50326	-0.979904	0.420921	0.561299	-0.470502	-1.92091	-0.950364	-0.760291	-0.197944	-0.274487	0.345963	0.226243	0.432517	-1.22154
36	'copula of the pyramis'	-0.4762	0.258552	-0.363357	1.91509	-0.0690072	-0.651609	0.638532	-0.27748	-0.117127	-0.977923	1.52541	1.13596	-1.42069	0.33948	0.971493	0.24742	-0.860925	0.641278	1.21736	0.259412	0.90575	0.250615	1.9431	-0.277634	1.26436	1.12728	0.278193	-1.94721	-0.193835	-0.778281	-1.45771	-0.593836	0.131549	1.80609	-0.421339	-0.994517	0.706899	0.74906	-1.54803	-1.89493	-0.883373	0.262046	0.674669	-0.559123	0.0841507	0.485421	0.894342	-0.371353
65	'interposed nucleus'	-0.916866	0.920682	-0.626075	0.983075	0.0237584	0.353975	0.784768	-0.137284	2.21171	2.76111	2.54809	1.94781	0.800309	-0.752063	0.652554	0.759622	-0.138934	0.545435	0.473114	-0.313082	0.563902	-0.168352	1.0594	0.834152	1.78735	2.46128	0.834206	0.743718	0.983202	0.657294	0.0787176	-0.611329	-0.285321	0.620227	-0.42773	1.21919	-0.53139	-2.19764	-1.47279	-0.0167586	0.932573	-1.3007	1.17964	0.494487	-0.00661458	0.525453	-0.382652	-0.170829
159	'vestibular nucleus'	1.70246	-0.224166	3.54831	1.40653	1.08463	2.30821	0.540775	-0.477622	1.10654	0.637415	0.460082	1.53409	2.75125	1.2173	1.00085	-0.338397	0.386267	0.400725	0.605441	2.36688	1.21721	0.993853	0.119626	2.1444	0.67161	-0.0507879	0.612639	-0.621929	-0.362272	1.14595	-0.822356	-1.14777	0.743478	0.00194092	-1.35105	-0.635514	-0.166443	0.0397394	0.42952	-0.630828	-0.65549	-1.24727	-1.14386	-0.59933	-0.0839436	-0.0874207	-0.169515	0.326282
84	'medial cerebellar nucleus fastigial'	-0.668548	0.658157	0.578971	1.20073	0.349307	1.47294	1.64096	1.38542	2.10217	2.54272	1.45944	-0.941001	1.75737	-0.0200343	0.873968	1.9605	0.115218	-0.447282	0.36268	0.948767	0.263994	0.0246505	-0.160196	2.94679	0.381098	1.03937	0.552106	0.0790372	0.219627	-0.324678	0.254491	-0.199227	-0.383192	-1.31363	-0.474513	-0.739648	-0.154396	-1.68502	-1.41153	-0.792752	-1.49606	-1.60635	-0.700396	-1.95306	-2.12476	-0.687597	-1.87439	-0.852053
13	'9th cerebellar lobule'	0.261568	0.327463	0.585369	-0.258585	-0.833784	-0.0803411	1.0266	1.47404	2.42843	1.82652	0.486736	-0.068119	0.817997	-0.192814	1.72683	0.30407	-0.54804	0.525771	-0.181552	0.717817	1.08248	0.263015	0.228297	-0.809401	-0.588956	-0.865703	0.110528	-0.612884	0.177371	-0.707639	0.364375	0.118233	-0.653532	-0.254678	1.15459	-0.641181	-0.414541	-1.16612	-0.996778	-0.24338	-0.343132	-0.909905	0.413545	-0.257555	-0.564554	-0.401714	-0.823217	-0.148792
1	'10th cerebellar lobule'	0.68624	-0.980406	3.42811	-0.264445	0.390188	0.404388	2.04786	1.91745	2.33157	1.7977	0.850961	0.361784	-0.28806	-0.291701	-1.00342	-1.78154	-1.52048	-0.135827	-1.41821	-0.565403	-0.332075	-0.466435	-1.06657	-0.780953	-0.360488	-1.67892	-0.540471	-0.900038	-0.244095	-0.944005	-0.995825	-0.199759	-0.357184	-0.495217	-0.439958	-1.25402	-0.372339	-0.530533	-2.2034	-1.26297	-1.48621	-1.60625	-0.550686	-1.66971	-0.907639	-1.55541	0.46285	-0.12862
37	'crus 1 of ansiform lobule'	2.12327	-0.228741	1.59128	-0.218052	0.276591	0.254209	3.32067	1.04165	3.20247	1.50622	0.588876	-0.696258	-0.463062	-0.606737	0.500835	0.287349	0.121631	-0.213586	0.539808	-0.400682	-0.224509	-0.246191	0.62541	-0.317534	0.0983535	-0.752715	-1.82852	-0.848672	-1.34201	-1.57453	-1.4272	-1.05592	0.300433	0.0579683	0.688138	-0.572331	-0.679947	-0.770234	-1.05326	-1.57823	0.389695	0.0589373	0.794543	-0.146391	-0.241233	-0.884574	-0.419884	-1.32512
12	'8th cerebellar lobule'	0.81423	0.854364	-0.906284	1.71395	0.198122	-0.382122	0.154894	1.34069	1.6315	1.02228	-0.535908	-0.554899	-0.297207	0.0417346	0.594166	-0.214123	0.130939	-0.616947	-0.617258	-1.41273	-1.80921	-1.33729	-2.06485	-1.25528	-0.826864	-0.3291	0.323107	0.0411368	-0.876741	-0.279428	2.03394	0.204742	0.127093	-0.292602	0.0672864	1.07377	-0.0414504	-0.933359	-0.761568	1.58727	0.357197	-0.0493844	1.40675	1.15742	0.26974	0.44033	0.726576	0.931986
10	'7th cerebellar lobule'	0.878187	0.578141	-2.01943	1.36189	0.71946	-0.146519	0.427809	1.56793	0.321276	-1.4265	-1.32943	0.0805724	-1.07684	-0.351403	-0.748568	-0.597471	-0.116575	-0.443245	-1.73013	-1.90688	-2.00343	-1.57897	-1.24474	-0.987127	0.117476	0.0960084	-1.13533	-0.105792	-0.193832	0.971807	1.82836	1.02664	0.476608	-1.13207	-0.277824	0.211545	-0.247104	0.329224	0.0883249	0.891795	0.824561	0.0908114	0.117747	1.68188	0.855512	1.23416	1.57438	1.43433
9	'6th cerebellar lobule'	-1.3556	-0.59385	0.38654	-1.10992	1.68847	0.556561	1.91813	2.8937	2.05627	1.26835	-0.262564	-1.14108	-0.586912	-0.513845	-1.04586	-0.543501	-0.269054	-0.367278	-1.11613	-1.39878	-1.85756	-1.58714	-1.13141	-2.02811	-0.41913	-1.65237	-0.0458184	-0.34343	0.303942	-0.923208	2.04754	0.0439157	0.697742	0.0926068	-0.219995	-0.302111	-1.67409	-1.17936	-1.14366	-1.29852	-0.108949	-0.811424	0.116094	-0.748113	-0.0685675	-1.72177	-0.470483	-1.67612
2	'1st cerebellar lobule'	0.354247	1.41097	3.59592	2.73677	0.622559	0.937176	0.984358	0.998183	1.97788	2.86208	3.16954	0.312083	1.19295	1.37849	1.53503	2.36717	3.61831	-0.616131	0.0522844	-0.0293969	-0.235018	1.20181	-0.59597	0.461861	0.0793454	-0.0348278	1.38219	0.39634	0.568231	-0.846945	1.55256	-0.361451	1.26612	0.903138	-0.528566	0.803908	-0.365285	-0.569817	0.42643	0.869954	-0.447864	-0.533022	0.207716	-0.545909	0.0598917	-0.202052	0.648947	0.412733
70	'locus ceruleus'	-0.417716	0.729153	3.12999	1.0998	1.76874	1.11238	1.19487	1.03116	0.0270729	2.15998	2.78218	2.38473	0.797534	0.354245	0.959393	2.68053	3.31212	0.977851	1.82851	-1.15005	-1.75392	-0.22905	0.300307	1.63082	0.791816	0.0635515	0.78398	1.40937	0.598875	0.369881	2.56401	-0.323567	1.16773	1.57735	0.677866	1.34428	1.12564	1.26515	1.47447	0.734802	0.847466	0.445206	0.7382	0.662651	0.93489	1.75426	1.05246	1.00373
154	'trapezoid body'	-0.432413	3.89755	-0.295825	0.461358	0.992215	1.07173	1.65963	0.745601	1.24295	0.804967	1.53935	0.418578	2.18734	2.68412	3.33898	0.0958774	0.66006	0.840498	0.54415	-0.407815	2.26353	2.87371	0.934946	-0.460081	1.15955	0.766576	0.328728	0.0781022	0.896238	0.343738	1.01406	0.835674	-0.153319	-0.220756	-0.493111	1.01017	0.318148	0.687911	0.90184	-0.301698	0.837857	-0.309473	0.142224	0.583913	0.42675	0.624648	0.898905	0.565576
54	'flocculus cerebellum'	0.521057	-0.470187	0.489674	1.77665	1.89806	1.06183	1.63696	1.98553	2.30676	2.13649	1.32792	-0.791613	0.89849	0.906061	1.02012	-0.178536	-0.179043	0.230283	0.0788895	0.796628	-0.318722	0.072653	1.99282	0.0884307	0.598052	1.09848	0.824906	1.82341	-0.11433	1.0643	0.564105	0.0180167	0.67799	1.73099	1.36836	1.09072	1.62586	1.31143	1.50623	1.0893	1.19199	1.63711	1.38155	2.08127	1.81632	0.436897	1.3119	0.702071
99	'paraflocculus cerebellum'	0.159864	-1.58468	1.25357	0.746767	0.983119	-1.86556	1.55209	0.895575	2.44474	2.76159	0.908464	0.306368	1.09881	-0.174298	-0.0533888	0.034526	0.957978	-0.39161	-1.12219	-0.620033	-0.902787	-1.04817	0.505116	1.25389	1.04298	1.05669	0.622722	1.32368	0.935053	0.435189	0.691784	0.732671	-0.108627	0.696688	1.88134	1.15122	0.788767	0.256813	0.389033	0.307576	0.454366	0.931383	1.26695	0.742063	0.590095	-0.0292103	1.23379	0.843778
69	'Lat'	0.526449	-2.57938	2.33948	0.952776	1.15017	0.885718	0.597591	-1.9306	1.85454	1.09375	1.75716	2.26211	1.36538	-0.233954	1.05697	1.47762	0.466038	0.64127	1.39648	0.186359	0.319232	-0.218707	0.445856	-0.1446	1.63354	1.47413	0.654967	-0.149388	-0.567157	1.75885	1.92609	1.42885	0.493354	0.0118185	-1.08051	-0.263612	-0.873798	0.324203	0.426768	-0.226031	-0.700621	-0.0777463	-0.74936	-1.1393	-0.210614	-0.356642	-1.32767	-1.59114
[truncated: 123 more columns]

## Sheet: Group1hit
																																							Tablr 4B Matrix of Z scores for One Hit
		101	122	46	29	92	19	140	6	5	4	3	96	106	129	107	45	32	7	148	11	93	110	143	61	35	24	100	30	21	125	135	76	171	73	138	94	149	86	104	22	163	119	18	89	77	39	91	151
		'pineal gland'	'raphe magnus'	'DPGi'	'CA3 hippocampus ventral'	'neural lobe pituitary'	'anterior lobe pituitary'	'simple lobule cerebellum'	'5th cerebellar lobule'	'4th cerebellar lobule'	'3rd cerebellar lobule'	'2nd cerebellar lobule'	'parabrachial nucleus'	'pontine nuclei'	'reticulotegmental nucleus'	'pontine reticular nucleus caudal'	'dorsomedial tegmental area'	'central gray'	'motor trigeminal nucleus'	'sub coeruleus nucleus'	'facial nucleus'	'olivary nucleus'	'periolivary nucleus'	'supraoptic nucleus'	'intercalated amygdaloid nucleus'	'cortical amygdaloid nucleus'	'basal amygdaloid nucleus'	'posterior hypothalamic area'	'central amygdaloid nucleus'	'anterior pretectal nucleus'	'retrosplenial caudal ctx'	'primary somatosensory ctx trunk'	'lateral posterior thalamic nucleus'	'zona incerta'	'lateral hypothalamus'	'suprachiasmatic nucleus'	'paraventricular nuclus'	'supramammillary nucleus'	'medial mammillary nucleus'	'premammillary nucleus'	'arcuate nucleus'	'ventral medial nucleus'	'retrochiasmatic nucleus'	'anterior hypothalamic area'	'medial preoptic area'	'lateral preoptic area'	'diagonal band of Broca'	'medial septum'	'triangular septal nucleus'
101	'pineal gland'	0	1.32186	0.388924	1.06456	0.483124	1.56155	2.08012	2.54779	2.22826	1.73422	1.99844	1.7122	1.21415	0.850218	1.5617	0.829239	1.08705	2.1922	2.29134	1.59077	1.48168	1.46956	1.81186	1.65061	0.878872	1.67242	0.0914517	1.54553	0.365188	2.69976	0.823466	1.32258	1.90259	0.880394	1.49317	2.102	0.729454	0.89861	-0.116826	0.340109	0.598273	1.22286	1.71676	2.492	1.38554	1.37656	0.378424	2.02918
122	'raphe magnus'	1.32186	0	1.9206	0.201025	0.492778	1.25904	1.80774	1.34124	1.18473	1.40727	1.64343	0.932606	1.67867	2.0051	2.51925	1.12064	1.59604	1.44492	1.81573	2.02121	1.98076	2.39484	1.69154	0.482549	0.762185	1.10794	1.89198	0.89896	0.349728	1.06993	0.92607	0.55401	1.45052	0.457541	-0.543655	0.325101	0.696737	0.302068	-0.0689384	-0.171657	0.878792	0.457158	0.57353	0.283262	0.226392	1.1957	0.902561	0.749715
46	'DPGi'	0.388924	1.9206	0	1.41908	0.846188	1.40606	2.3199	2.05898	2.13117	1.79888	1.61845	1.83637	2.01609	1.13902	2.90025	2.74956	3.23075	2.44622	2.37642	2.37886	2.37526	1.63705	0.993025	0.196862	0.754807	0.766032	0.374313	-0.008696	0.861931	1.60552	1.31891	0.484221	0.809781	0.746537	-0.493241	0.207605	1.11316	0.563782	0.523329	0.0935129	-0.185122	0.056582	0.347484	0.284884	0.158198	0.0668499	-0.505553	-1.74261
29	'CA3 hippocampus ventral'	1.06456	0.201025	1.41908	0	0.801051	1.47239	1.35548	1.49151	1.78895	1.52338	1.64526	1.37744	1.31446	1.23765	1.22685	0.905619	0.886539	1.04326	1.39115	1.37019	1.15051	1.19895	1.09867	2.04562	1.47554	1.73086	1.50289	1.96309	1.45211	1.05824	1.10247	1.29904	2.04923	1.65923	1.44621	0.836632	1.67302	1.16229	0.845171	0.507303	0.97261	1.04134	1.19415	1.25172	1.28261	1.3228	1.07566	0.519463
92	'neural lobe pituitary'	0.483124	0.492778	0.846188	0.801051	0	3.7151	1.18591	0.791264	0.672869	0.951472	1.15928	1.33919	1.8942	1.4703	1.51006	1.30676	0.985273	1.06347	1.50127	0.962151	1.48931	1.86125	1.52986	0.988474	1.09808	1.05154	1.55008	0.962175	1.20068	0.841613	1.21755	1.16918	0.806254	1.24506	0.856558	1.74895	2.43167	3.45798	1.99471	1.90676	1.06111	0.930672	0.95718	0.815609	0.847285	0.890448	0.72561	0.708822
19	'anterior lobe pituitary'	1.56155	1.25904	1.40606	1.47239	3.7151	0	1.40042	0.821568	0.374889	0.700493	1.31849	1.47994	2.35368	1.53934	1.53069	0.995637	0.93517	1.18994	1.32778	1.49389	1.56097	1.33396	1.46558	1.2303	1.28153	1.44979	1.496	1.31408	1.05018	1.13519	0.999124	1.0252	1.06374	1.49118	1.24611	1.72463	2.16589	2.70931	2.26182	2.04669	1.7839	1.71535	1.27548	1.17478	0.968327	1.24416	0.896145	0.845079
140	'simple lobule cerebellum'	2.08012	1.80774	2.3199	1.35548	1.18591	1.40042	0	3.57165	3.08227	3.18794	2.14991	1.76196	1.04258	0.977574	2.09754	1.68522	1.64934	1.66692	1.84398	1.62904	1.75583	1.68127	1.01879	1.27105	1.16445	0.758771	0.936364	1.17976	1.08977	2.45903	0.557376	0.271844	1.13463	0.655971	0.429157	0.821132	0.685677	1.06638	1.2181	0.683743	0.685857	0.862842	0.617747	0.43752	0.355362	0.140996	0.531981	0.302919
6	'5th cerebellar lobule'	2.54779	1.34124	2.05898	1.49151	0.791264	0.821568	3.57165	0	3.80008	3.46308	2.33109	1.98944	1.03613	0.841622	1.91392	1.92415	1.72165	1.6308	1.67725	1.8153	1.51694	1.05058	0.923968	0.917387	1.42813	0.930498	0.650765	0.886237	0.844734	2.80051	1.28626	0.297282	0.818472	0.475833	0.339805	0.862353	0.70948	0.920774	0.525246	0.570003	0.117908	1.00435	0.216644	0.695434	0.635279	0.359661	0.7586	0.111954
5	'4th cerebellar lobule'	2.22826	1.18473	2.13117	1.78895	0.672869	0.374889	3.08227	3.80008	0	4.25137	2.49486	1.56522	0.777172	0.754114	1.8395	1.62625	1.65123	1.33384	1.62542	1.81863	1.41655	1.18514	0.67645	0.831467	1.16567	0.848386	0.607971	1.14853	0.737943	2.06866	1.01331	0.252226	1.01797	0.59048	0.49567	1.16463	0.7443	0.783036	0.296983	0.0498834	0.241173	0.944222	0.320183	0.363687	0.443765	0.133186	0.252579	0.0188144
4	'3rd cerebellar lobule'	1.73422	1.40727	1.79888	1.52338	0.951472	0.700493	3.18794	3.46308	4.25137	0	3.18112	2.15878	0.971362	0.733274	1.85399	1.88972	1.84234	1.33099	1.45696	1.82989	1.24854	1.27471	0.768842	0.904057	1.01275	0.779887	1.24674	1.04411	0.83702	2.17146	1.37785	0.34687	1.35798	0.901301	0.791422	1.1437	0.694189	0.690679	0.34898	0.38743	0.724491	1.17736	0.554209	1.04417	1.11048	0.422895	0.262991	0.38822
3	'2nd cerebellar lobule'	1.99844	1.64343	1.61845	1.64526	1.15928	1.31849	2.14991	2.33109	2.49486	3.18112	0	3.62597	1.60033	1.70654	1.82622	2.48578	3.33319	1.84696	1.90596	1.37853	0.744809	1.33068	1.19081	1.02308	1.15949	1.55022	1.26793	0.731349	0.417347	1.80354	0.857144	0.851759	1.04706	1.24619	1.21396	0.654008	1.18371	0.688731	0.340736	0.793518	0.878998	1.64	0.713622	1.43083	1.52778	1.04614	0.8399	0.90528
96	'parabrachial nucleus'	1.7122	0.932606	1.83637	1.37744	1.33919	1.47994	1.76196	1.98944	1.56522	2.15878	3.62597	0	1.57678	1.55908	1.42818	2.11272	2.72613	3.2322	2.78889	1.18456	0.731844	0.942713	1.10819	0.828642	1.01853	1.4067	1.5156	0.439386	0.812647	1.42325	0.976642	0.771534	1.19643	1.3016	1.404	0.751028	1.06003	1.09821	0.388712	1.06677	0.775823	1.96492	0.671003	1.23004	1.27327	0.792752	1.07101	1.50074
106	'pontine nuclei'	1.21415	1.67867	2.01609	1.31446	1.8942	2.35368	1.04258	1.03613	0.777172	0.971362	1.60033	1.57678	0	2.6357	2.17051	1.77941	1.60092	1.33398	1.71494	1.43664	1.34269	2.23568	1.21887	1.15765	1.21489	1.26766	1.22372	0.984393	0.854993	1.06606	0.725586	1.34652	1.19213	1.14504	1.00635	0.784893	1.2944	1.03708	1.16577	1.3733	1.39489	1.22285	1.20417	0.918419	1.06705	0.683608	0.977231	1.20121
129	'reticulotegmental nucleus'	0.850218	2.0051	1.13902	1.23765	1.4703	1.53934	0.977574	0.841622	0.754114	0.733274	1.70654	1.55908	2.6357	0	3.69621	2.24113	1.81422	1.44162	2.05034	1.97983	1.15879	1.26245	1.40525	1.40693	1.11613	1.26462	0.909258	0.981438	0.509571	0.814734	0.984898	0.292099	1.19843	1.08373	0.952765	0.666519	1.27298	0.972986	0.496685	0.881425	0.839352	1.20588	0.996785	1.08896	0.910316	0.808332	0.822162	1.17501
107	'pontine reticular nucleus caudal'	1.5617	2.51925	2.90025	1.22685	1.51006	1.53069	2.09754	1.91392	1.8395	1.85399	1.82622	1.42818	2.17051	3.69621	0	2.75959	2.20126	1.83547	2.78891	2.15257	2.16782	2.69756	2.19902	1.15006	0.942205	0.964294	1.2992	1.1301	1.06254	1.1845	1.02845	0.465992	1.07327	1.14082	0.513636	0.871031	1.34297	1.18225	0.530545	0.608684	0.841542	0.639677	1.02308	0.767827	0.684995	0.927165	1.3371	1.2348
45	'dorsomedial tegmental area'	0.829239	1.12064	2.74956	0.905619	1.30676	0.995637	1.68522	1.92415	1.62625	1.88972	2.48578	2.11272	1.77941	2.24113	2.75959	0	3.95605	2.15837	3.2161	2.00105	1.50362	1.62469	1.23738	0.922821	0.897066	0.892117	0.923766	0.605667	0.750852	1.34061	0.922042	0.267483	0.923164	0.881381	0.582089	0.355285	0.736592	0.895107	0.175241	0.348581	0.324838	0.411761	0.587591	0.510194	0.39473	0.276091	1.23559	0.897743
32	'central gray'	1.08705	1.59604	3.23075	0.886539	0.985273	0.93517	1.64934	1.72165	1.65123	1.84234	3.33319	2.72613	1.60092	1.81422	2.20126	3.95605	0	2.32773	2.48832	1.76754	1.37434	1.71374	1.13297	0.900566	0.534735	1.05289	1.53674	0.625898	0.593627	0.925319	0.589194	0.849751	0.889501	0.975635	0.620094	0.721814	1.05414	0.664264	0.601198	0.81098	0.699403	0.781046	0.862563	0.653748	0.53235	0.0370499	0.923422	0.409725
7	'motor trigeminal nucleus'	2.1922	1.44492	2.44622	1.04326	1.06347	1.18994	1.66692	1.6308	1.33384	1.33099	1.84696	3.2322	1.33398	1.44162	1.83547	2.15837	2.32773	0	3.93644	1.8194	1.25839	1.48033	1.55313	1.24778	0.532145	1.06811	1.18948	0.916206	1.03895	1.98022	0.699292	0.657275	1.20015	1.37916	1.52725	1.70245	0.849354	0.640162	0.434052	0.414416	0.845575	1.25821	1.46186	1.63875	1.37727	1.25058	0.669448	1.08886
148	'sub coeruleus nucleus'	2.29134	1.81573	2.37642	1.39115	1.50127	1.32778	1.84398	1.67725	1.62542	1.45696	1.90596	2.78889	1.71494	2.05034	2.78891	3.2161	2.48832	3.93644	0	2.13339	1.85069	2.16696	2.13892	1.36727	0.58933	0.917541	1.01349	1.03562	0.852251	1.85514	0.732997	0.370715	1.32929	1.23	1.1898	1.29917	0.820674	1.13488	0.257295	0.340535	0.742004	1.00172	1.15799	0.949208	1.06869	0.8188	0.714387	1.03863
11	'facial nucleus'	1.59077	2.02121	2.37886	1.37019	0.962151	1.49389	1.62904	1.8153	1.81863	1.82989	1.37853	1.18456	1.43664	1.97983	2.15257	2.00105	1.76754	1.8194	2.13339	0	4.68379	3.3447	2.93226	1.46296	0.591251	0.759776	1.21611	0.927299	0.203033	1.62494	1.18064	-0.212504	0.649035	0.321361	0.688868	-0.0200257	1.23844	0.958673	0.412796	0.403371	0.459103	0.30586	0.364997	0.373473	0.490251	1.45862	0.187913	-0.552799
93	'olivary nucleus'	1.48168	1.98076	2.37526	1.15051	1.48931	1.56097	1.75583	1.51694	1.41655	1.24854	0.744809	0.731844	1.34269	1.15879	2.16782	1.50362	1.37434	1.25839	1.85069	4.68379	0	3.98742	3.36623	1.26024	0.743953	0.835818	1.19015	1.07726	0.0890354	0.970134	1.19607	-0.175738	0.74647	0.192048	0.748407	0.420817	1.34586	1.33486	0.410584	0.39298	0.0776503	0.360366	0.293981	0.109226	0.227853	1.54123	0.745099	-0.261091
110	'periolivary nucleus'	1.46956	2.39484	1.63705	1.19895	1.86125	1.33396	1.68127	1.05058	1.18514	1.27471	1.33068	0.942713	2.23568	1.26245	2.69756	1.62469	1.71374	1.48033	2.16696	3.3447	3.98742	0	3.16252	1.51209	1.12953	1.24439	1.49508	1.66301	0.856415	1.12518	0.76715	0.497172	1.17199	1.1344	0.731934	1.38929	1.34513	1.25279	0.648651	0.682736	0.600936	0.336235	1.36062	0.59455	0.752437	1.24899	1.05257	0.885996
143	'supraoptic nucleus'	1.81186	1.69154	0.993025	1.09867	1.52986	1.46558	1.01879	0.923968	0.67645	0.768842	1.19081	1.10819	1.21887	1.40525	2.19902	1.23738	1.13297	1.55313	2.13892	2.93226	3.36623	3.16252	0	1.50244	1.10137	1.49711	1.30464	1.96048	0.969239	0.993882	0.733053	0.7622	1.37665	2.1107	2.36653	1.55221	1.56634	1.79617	1.14475	1.3887	1.87568	2.19147	2.81575	2.46621	2.1561	2.25395	1.17513	0.941839
61	'intercalated amygdaloid nucleus'	1.65061	0.482549	0.196862	2.04562	0.988474	1.2303	1.27105	0.917387	0.831467	0.904057	1.02308	0.828642	1.15765	1.40693	1.15006	0.922821	0.900566	1.24778	1.36727	1.46296	1.26024	1.51209	1.50244	0	2.25311	2.99654	1.62176	3.00324	1.43741	0.993189	1.17983	1.05597	1.43087	1.75144	1.63423	1.32928	1.48912	1.10546	1.05381	0.787332	1.46008	1.53325	1.5048	1.22215	1.60805	1.33198	1.23898	0.754385
35	'cortical amygdaloid nucleus'	0.878872	0.762185	0.754807	1.47554	1.09808	1.28153	1.16445	1.42813	1.16567	1.01275	1.15949	1.01853	1.21489	1.11613	0.942205	0.897066	0.534735	0.532145	0.58933	0.591251	0.743953	1.12953	1.10137	2.25311	0	3.00329	1.08548	1.66036	0.928269	1.09566	0.796902	1.12145	1.42654	1.34557	1.6882	1.63598	1.41264	1.23944	1.17162	1.40309	1.44939	1.55338	1.46838	1.35595	1.19066	1.04705	1.11683	1.17991
24	'basal amygdaloid nucleus'	1.67242	1.10794	0.766032	1.73086	1.05154	1.44979	0.758771	0.930498	0.848386	0.779887	1.55022	1.4067	1.26766	1.26462	0.964294	0.892117	1.05289	1.06811	0.917541	0.759776	0.835818	1.24439	1.49711	2.99654	3.00329	0	1.23095	2.47642	1.22931	1.18353	0.999001	1.23525	1.55074	1.69247	1.70367	1.65128	1.48895	1.30901	1.20848	1.05721	1.39943	1.44495	1.60057	1.50379	1.41834	1.22396	1.25434	1.45391
100	'posterior hypothalamic area'	0.0914517	1.89198	0.374313	1.50289	1.55008	1.496	0.936364	0.650765	0.607971	1.24674	1.26793	1.5156	1.22372	0.909258	1.2992	0.923766	1.53674	1.18948	1.01349	1.21611	1.19015	1.49508	1.30464	1.62176	1.08548	1.23095	0	1.6673	1.40758	0.670153	0.640837	0.960009	1.84537	2.2332	1.13354	1.45785	3.05936	1.99831	1.9073	1.30697	2.11767	1.18679	1.81842	1.53243	1.46499	1.47099	0.733133	1.09684
30	'central amygdaloid nucleus'	1.54553	0.89896	-0.008696	1.96309	0.962175	1.31408	1.17976	0.886237	1.14853	1.04411	0.731349	0.439386	0.984393	0.981438	1.1301	0.605667	0.625898	0.916206	1.03562	0.927299	1.07726	1.66301	1.96048	3.00324	1.66036	2.47642	1.6673	0	1.29368	0.994297	0.89614	0.96458	1.59434	1.89532	1.81429	1.43179	1.55268	1.15674	0.996923	0.922516	1.55141	1.58803	1.8174	1.58088	1.67644	1.99708	1.49495	1.28055
21	'anterior pretectal nucleus'	0.365188	0.349728	0.861931	1.45211	1.20068	1.05018	1.08977	0.844734	0.737943	0.83702	0.417347	0.812647	0.854993	0.509571	1.06254	0.750852	0.593627	1.03895	0.852251	0.203033	0.0890354	0.856415	0.969239	1.43741	0.928269	1.22931	1.40758	1.29368	0	1.38358	0.667869	3.27721	1.04034	1.34621	0.800713	0.768597	0.710953	0.96244	1.09548	0.670242	0.9909	0.333995	0.902833	0.761753	1.17817	0.638541	0.765886	0.463337
125	'retrosplenial caudal ctx'	2.69976	1.06993	1.60552	1.05824	0.841613	1.13519	2.45903	2.80051	2.06866	2.17146	1.80354	1.42325	1.06606	0.814734	1.1845	1.34061	0.925319	1.98022	1.85514	1.62494	0.970134	1.12518	0.993882	0.993189	1.09566	1.18353	0.670153	0.994297	1.38358	0	0.733697	0.822018	0.710004	0.887847	0.523093	1.20735	0.51523	0.731482	0.640574	0.43005	0.650588	0.595618	0.850899	0.912778	0.965271	1.059	1.28667	0.889979
135	'primary somatosensory ctx trunk'	0.823466	0.92607	1.31891	1.10247	1.21755	0.999124	0.557376	1.28626	1.01331	1.37785	0.857144	0.976642	0.725586	0.984898	1.02845	0.922042	0.589194	0.699292	0.732997	1.18064	1.19607	0.76715	0.733053	1.17983	0.796902	0.999001	0.640837	0.89614	0.667869	0.733697	0	0.793059	0.649272	0.642735	0.750382	0.49755	1.17095	1.17274	0.741736	0.914814	0.860362	1.00903	0.693803	0.937825	0.787116	0.747135	0.885728	0.861761
76	'lateral posterior thalamic nucleus'	1.32258	0.55401	0.484221	1.29904	1.16918	1.0252	0.271844	0.297282	0.252226	0.34687	0.851759	0.771534	1.34652	0.292099	0.465992	0.267483	0.849751	0.657275	0.370715	-0.212504	-0.175738	0.497172	0.7622	1.05597	1.12145	1.23525	0.960009	0.96458	3.27721	0.822018	0.793059	0	1.21031	1.40894	1.18899	1.24502	1.05239	1.36423	1.29342	1.30887	0.977351	0.377993	1.15132	1.39394	1.33434	1.04055	0.679723	0.764623
171	'zona incerta'	1.90259	1.45052	0.809781	2.04923	0.806254	1.06374	1.13463	0.818472	1.01797	1.35798	1.04706	1.19643	1.19213	1.19843	1.07327	0.923164	0.889501	1.20015	1.32929	0.649035	0.74647	1.17199	1.37665	1.43087	1.42654	1.55074	1.84537	1.59434	1.04034	0.710004	0.649272	1.21031	0	2.70319	1.64153	1.70219	1.67268	1.34156	1.53596	1.29429	1.64733	1.57977	1.83404	1.79866	1.64646	1.30293	1.28042	1.65882
73	'lateral hypothalamus'	0.880394	0.457541	0.746537	1.65923	1.24506	1.49118	0.655971	0.475833	0.59048	0.901301	1.24619	1.3016	1.14504	1.08373	1.14082	0.881381	0.975635	1.37916	1.23	0.321361	0.192048	1.1344	2.1107	1.75144	1.34557	1.69247	2.2332	1.89532	1.34621	0.887847	0.642735	1.40894	2.70319	0	1.74974	2.16898	2.79645	2.10802	2.53103	2.05002	2.84183	2.29272	2.97808	2.46292	2.71191	1.39291	0.99108	1.60923
138	'suprachiasmatic nucleus'	1.49317	-0.543655	-0.493241	1.44621	0.856558	1.24611	0.429157	0.339805	0.49567	0.791422	1.21396	1.404	1.00635	0.952765	0.513636	0.582089	0.620094	1.52725	1.1898	0.688868	0.748407	0.731934	2.36653	1.63423	1.6882	1.70367	1.13354	1.81429	0.800713	0.523093	0.750382	1.18899	1.64153	1.74974	0	1.2859	1.31898	1.03271	1.07111	2.17865	2.86157	3.53355	3.51778	2.99104	1.61885	1.6998	0.926075	0.839454
94	'paraventricular nuclus'	2.102	0.325101	0.207605	0.836632	1.74895	1.72463	0.821132	0.862353	1.16463	1.1437	0.654008	0.751028	0.784893	0.666519	0.871031	0.355285	0.721814	1.70245	1.29917	-0.0200257	0.420817	1.38929	1.55221	1.32928	1.63598	1.65128	1.45785	1.43179	0.768597	1.20735	0.49755	1.24502	1.70219	2.16898	1.2859	0	1.56023	1.85595	1.59338	1.55022	1.74877	1.52772	2.93661	2.40909	2.16549	1.66399	1.54946	2.17628
149	'supramammillary nucleus'	0.729454	0.696737	1.11316	1.67302	2.43167	2.16589	0.685677	0.70948	0.7443	0.694189	1.18371	1.06003	1.2944	1.27298	1.34297	0.736592	1.05414	0.849354	0.820674	1.23844	1.34586	1.34513	1.56634	1.48912	1.41264	1.48895	3.05936	1.55268	0.710953	0.51523	1.17095	1.05239	1.67268	2.79645	1.31898	1.56023	0	3.58476	3.01459	2.35305	2.31181	1.53649	1.72348	1.74348	1.67178	1.26604	0.498355	0.864128
86	'medial mammillary nucleus'	0.89861	0.302068	0.563782	1.16229	3.45798	2.70931	1.06638	0.920774	0.783036	0.690679	0.688731	1.09821	1.03708	0.972986	1.18225	0.895107	0.664264	0.640162	1.13488	0.958673	1.33486	1.25279	1.79617	1.10546	1.23944	1.30901	1.99831	1.15674	0.96244	0.731482	1.17274	1.36423	1.34156	2.10802	1.03271	1.85595	3.58476	0	3.95052	3.13132	2.08883	1.41485	1.44803	1.2494	1.13192	0.901867	0.384638	0.963174
104	'premammillary nucleus'	-0.116826	-0.0689384	0.523329	0.845171	1.99471	2.26182	1.2181	0.525246	0.296983	0.34898	0.340736	0.388712	1.16577	0.496685	0.530545	0.175241	0.601198	0.434052	0.257295	0.412796	0.410584	0.648651	1.14475	1.05381	1.17162	1.20848	1.9073	0.996923	1.09548	0.640574	0.741736	1.29342	1.53596	2.53103	1.07111	1.59338	3.01459	3.95052	0	3.79265	3.4992	2.38286	1.76733	1.10248	1.21494	0.632767	0.329781	1.03447
22	'arcuate nucleus'	0.340109	-0.171657	0.0935129	0.507303	1.90676	2.04669	0.683743	0.570003	0.0498834	0.38743	0.793518	1.06677	1.3733	0.881425	0.608684	0.348581	0.81098	0.414416	0.340535	0.403371	0.39298	0.682736	1.3887	0.787332	1.40309	1.05721	1.30697	0.922516	0.670242	0.43005	0.914814	1.30887	1.29429	2.05002	2.17865	1.55022	2.35305	3.13132	3.79265	0	3.50424	3.36194	1.99964	1.45306	1.35565	0.825897	0.533396	1.20862
163	'ventral medial nucleus'	0.598273	0.878792	-0.185122	0.97261	1.06111	1.7839	0.685857	0.117908	0.241173	0.724491	0.878998	0.775823	1.39489	0.839352	0.841542	0.324838	0.699403	0.845575	0.742004	0.459103	0.0776503	0.600936	1.87568	1.46008	1.44939	1.39943	2.11767	1.55141	0.9909	0.650588	0.860362	0.977351	1.64733	2.84183	2.86157	1.74877	2.31181	2.08883	3.4992	3.50424	0	3.92019	3.41883	1.78191	1.49545	1.04052	0.724015	1.31724
119	'retrochiasmatic nucleus'	1.22286	0.457158	0.056582	1.04134	0.930672	1.71535	0.862842	1.00435	0.944222	1.17736	1.64	1.96492	1.22285	1.20588	0.639677	0.411761	0.781046	1.25821	1.00172	0.30586	0.360366	0.336235	2.19147	1.53325	1.55338	1.44495	1.18679	1.58803	0.333995	0.595618	1.00903	0.377993	1.57977	2.29272	3.53355	1.52772	1.53649	1.41485	2.38286	3.36194	3.92019	0	2.54835	1.89089	1.414	1.43565	0.913332	1.29408
18	'anterior hypothalamic area'	1.71676	0.57353	0.347484	1.19415	0.95718	1.27548	0.617747	0.216644	0.320183	0.554209	0.713622	0.671003	1.20417	0.996785	1.02308	0.587591	0.862563	1.46186	1.15799	0.364997	0.293981	1.36062	2.81575	1.5048	1.46838	1.60057	1.81842	1.8174	0.902833	0.850899	0.693803	1.15132	1.83404	2.97808	3.51778	2.93661	1.72348	1.44803	1.76733	1.99964	3.41883	2.54835	0	3.24977	2.33635	1.54202	1.14918	1.44326
89	'medial preoptic area'	2.492	0.283262	0.284884	1.25172	0.815609	1.17478	0.43752	0.695434	0.363687	1.04417	1.43083	1.23004	0.918419	1.08896	0.767827	0.510194	0.653748	1.63875	0.949208	0.373473	0.109226	0.59455	2.46621	1.22215	1.35595	1.50379	1.53243	1.58088	0.761753	0.912778	0.937825	1.39394	1.79866	2.46292	2.99104	2.40909	1.74348	1.2494	1.10248	1.45306	1.78191	1.89089	3.24977	0	3.41119	2.94469	1.16773	1.62243
77	'lateral preoptic area'	1.38554	0.226392	0.158198	1.28261	0.847285	0.968327	0.355362	0.635279	0.443765	1.11048	1.52778	1.27327	1.06705	0.910316	0.684995	0.39473	0.53235	1.37727	1.06869	0.490251	0.227853	0.752437	2.1561	1.60805	1.19066	1.41834	1.46499	1.67644	1.17817	0.965271	0.787116	1.33434	1.64646	2.71191	1.61885	2.16549	1.67178	1.13192	1.21494	1.35565	1.49545	1.414	2.33635	3.41119	0	2.73029	1.64475	1.95536
39	'diagonal band of Broca'	1.37656	1.1957	0.0668499	1.3228	0.890448	1.24416	0.140996	0.359661	0.133186	0.422895	1.04614	0.792752	0.683608	0.808332	0.927165	0.276091	0.0370499	1.25058	0.8188	1.45862	1.54123	1.24899	2.25395	1.33198	1.04705	1.22396	1.47099	1.99708	0.638541	1.059	0.747135	1.04055	1.30293	1.39291	1.6998	1.66399	1.26604	0.901867	0.632767	0.825897	1.04052	1.43565	1.54202	2.94469	2.73029	0	1.87196	1.63211
91	'medial septum'	0.378424	0.902561	-0.505553	1.07566	0.72561	0.896145	0.531981	0.7586	0.252579	0.262991	0.8399	1.07101	0.977231	0.822162	1.3371	1.23559	0.923422	0.669448	0.714387	0.187913	0.745099	1.05257	1.17513	1.23898	1.11683	1.25434	0.733133	1.49495	0.765886	1.28667	0.885728	0.679723	1.28042	0.99108	0.926075	1.54946	0.498355	0.384638	0.329781	0.533396	0.724015	0.913332	1.14918	1.16773	1.64475	1.87196	0	3.06883
151	'triangular septal nucleus'	2.02918	0.749715	-1.74261	0.519463	0.708822	0.845079	0.302919	0.111954	0.0188144	0.38822	0.90528	1.50074	1.20121	1.17501	1.2348	0.897743	0.409725	1.08886	1.03863	-0.552799	-0.261091	0.885996	0.941839	0.754385	1.17991	1.45391	1.09684	1.28055	0.463337	0.889979	0.861761	0.764623	1.65882	1.60923	0.839454	2.17628	0.864128	0.963174	1.03447	1.20862	1.31724	1.29408	1.44326	1.62243	1.95536	1.63211	3.06883	0
78	'lateral septal nucleus'	0.595546	0.44186	-0.190298	0.865779	0.776727	0.894783	0.276913	0.208141	0.183058	0.402948	1.01488	1.38313	1.02913	0.918005	0.972355	0.587428	0.776397	1.0469	0.689895	0.332489	0.463896	0.824046	1.26771	1.24158	1.16087	1.21634	0.888148	1.45815	0.932443	0.98272	1.28425	0.859109	1.27021	0.903548	1.19634	1.24735	0.583321	0.338975	0.464575	0.509356	0.904345	0.843417	1.21681	1.622	1.95315	2.09928	3.26238	2.70323
44	'dorsal medial striatum'	0.723323	0.639463	1.20811	0.940639	0.622536	0.915812	0.495004	0.487364	0.807755	0.72048	0.471825	0.933852	0.994191	1.07451	0.818848	1.0868	1.23055	1.09998	0.837343	0.561508	0.898661	0.976107	0.864896	1.14566	1.01928	0.793871	0.981085	1.26465	-0.0173931	0.969514	1.56613	0.268681	1.19312	1.14341	0.790852	0.78189	1.0612	0.768204	0.877284	0.441	0.906184	0.788825	1.08195	1.05518	1.19686	1.45022	2.13775	1.88023
42	'dorsal lateral striatum'	1.04644	0.195081	0.679887	1.4165	1.21204	1.47062	1.09186	1.43366	1.47806	1.78619	1.55606	1.30139	1.02786	0.679485	0.863678	1.05471	1.20615	1.17614	1.30398	0.830544	1.29901	1.03061	1.19525	1.52101	1.41707	1.42565	1.0358	1.41649	0.964173	1.24585	1.28772	0.940218	1.09298	1.0714	1.27531	1.13384	0.980081	0.998516	0.84076	0.804856	1.126	1.39583	1.0497	1.05573	1.1965	1.38431	1.3627	1.33033
118	'paraventricular nucleus'	1.53605	1.2469	0.142274	0.676206	1.05743	1.23093	0.225989	0.482144	0.353546	1.08392	1.41477	1.3718	1.31009	0.608675	0.825178	1.3773	1.27366	0.930604	0.905401	-0.0149641	-0.112262	0.751093	1.10662	0.965954	1.21195	1.38103	1.19122	1.14572	1.23976	1.17421	0.895634	1.85119	1.26443	1.71257	0.632046	1.42892	1.10596	0.996435	0.948233	1.37719	1.52167	1.18456	1.48135	1.59097	1.56712	1.50364	1.34009	2.82824
14	'anterior thalamic nuclei'	1.31984	0.667262	0.467336	0.673879	1.38008	1.31723	0.0350289	0.341088	0.363535	1.02843	1.35125	0.964997	1.31243	1.06665	0.808412	0.890734	1.17309	0.88024	0.863402	-0.309007	-0.296602	0.685288	1.01505	1.06719	1.28675	1.53982	1.30746	1.32758	1.36038	0.980447	1.16853	1.95107	1.18648	1.71345	0.695073	1.58192	1.28766	1.39868	1.31103	1.54083	1.38164	0.896557	1.4533	1.64228	1.66019	1.40638	0.906563	2.70456
145	'bed nucleus stria terminalis'	1.85152	0.506022	0.258285	1.03281	1.24043	1.24208	0.601968	0.570877	0.701358	0.847061	1.23991	1.04852	1.12472	0.988616	1.01638	0.593877	0.760665	0.989644	0.91088	0.170907	0.399479	0.771421	1.43834	1.30132	1.18672	1.36909	0.99168	1.42499	0.905867	1.00175	1.06162	1.26345	1.32109	1.68396	0.778045	1.92692	0.928013	0.937204	1.07474	1.1903	0.914894	0.835237	1.25855	2.10462	2.89896	1.93558	2.10833	2.6137
58	'globus pallidus'	0.84136	0.517147	0.293939	1.2236	0.938697	1.31615	0.929553	0.932646	0.527286	0.700922	1.0563	1.12587	0.859353	1.24234	1.21543	0.706909	1.01058	0.932702	1.05099	0.503269	0.989743	0.871458	1.75626	1.53551	1.39699	1.42945	1.15886	1.80466	1.39872	1.26402	1.20621	1.07807	1.19155	1.53843	1.06449	1.21637	1.16344	1.15658	1.13038	1.29393	1.27006	1.19164	1.48138	1.37932	1.46656	1.32067	1.66729	1.74167
161	'ventral lateral striatum'	1.10183	0.547199	1.03175	1.70051	0.820238	0.981496	1.30674	1.26617	1.08958	1.00013	1.02952	1.31808	1.14556	1.71435	1.57701	1.05563	1.14342	1.39779	1.41893	0.549967	1.41305	1.40779	1.64475	1.75335	1.49002	1.70999	1.36722	1.99371	1.318	1.06812	1.16757	0.900868	1.4444	1.41235	1.24554	1.04376	1.29884	1.01854	0.838806	0.905634	1.06302	1.32571	1.21067	1.29897	1.42769	1.53545	1.67468	1.33919
164	'ventral medial striatum'	1.16646	1.08529	1.26944	1.20172	0.440971	1.00879	0.977856	1.05343	1.27654	1.45652	1.41995	1.49705	1.05651	1.40888	1.5565	1.18343	1.44757	1.44309	1.53375	0.589062	0.795745	1.0074	1.3781	1.18191	1.14013	1.29977	0.881366	1.47348	1.10053	1.08108	1.2433	0.507204	1.21713	1.10178	1.17557	0.994448	0.755045	0.456932	0.57759	0.891802	0.919584	1.15666	1.09178	1.25313	1.37026	1.43505	2.20069	1.7289
64	'insular ctx'	0.881919	0.978222	1.46847	1.63584	0.78986	1.43794	1.10458	1.17056	1.3212	1.93452	2.03019	1.32746	1.30309	1.34076	1.0291	1.14097	1.22811	1.4088	1.1358	1.09556	1.0568	1.17126	1.43553	1.28856	1.39417	1.48802	1.09641	1.31286	1.00675	1.24923	1.03189	1.09748	1.50097	1.49692	1.43323	1.02095	1.09286	0.987522	1.0126	0.669178	1.1015	1.07353	1.37108	1.52158	1.37191	1.36714	1.44116	1.22595
114	'perirhinal ctx'	1.12983	0.726586	-0.439649	1.71306	1.32669	1.32837	0.912465	1.26199	1.31627	1.38935	1.58469	1.40988	1.35092	1.06672	1.15399	1.35768	0.769576	1.12913	1.37101	0.947812	0.966796	1.05108	1.21694	1.54894	1.52838	1.63837	1.17085	1.38886	1.13569	1.21922	1.24323	1.04442	1.17251	1.30703	0.984736	1.02846	1.35642	1.294	0.858667	0.837115	1.02147	1.25233	1.19434	1.31391	1.68125	1.30101	1.06249	1.16909
90	'medial pretectal area'	1.54098	0.172246	0.613285	1.39072	1.02926	1.05969	1.99007	1.34571	0.901957	0.6635	0.554892	1.39193	0.605353	1.12197	1.07908	0.986678	0.270383	2.02859	1.30526	1.20433	0.480415	0.491266	0.838965	1.32333	1.07544	1.32278	0.757087	1.03754	2.35863	1.90874	1.12769	1.7384	0.938155	1.16137	1.35798	1.0848	0.719215	0.84689	0.797833	0.844245	0.73719	1.27259	0.890243	1.60965	1.19287	1.32051	1.31282	0.917781
51	'endopiriform nucleus'	1.01717	1.3251	0.782965	1.56305	1.16559	1.51105	0.527245	0.582431	0.422707	0.532379	1.12101	1.05428	1.24721	1.29681	1.22824	1.18822	1.33991	1.36181	1.20567	1.33873	1.29211	1.20675	1.4243	1.59242	1.35048	2.00079	1.53843	1.82404	1.04563	1.05312	0.786782	0.756227	1.36141	1.29061	1.73802	0.962321	1.53305	1.32411	1.18319	1.02383	1.39211	1.38978	1.29905	1.25405	1.14082	1.56517	1.43799	0.922355
103	'rostral piriform ctx'	0.480904	0.802103	0.759215	1.62357	1.19793	1.30649	0.637588	0.790481	0.643649	0.578766	0.816662	1.14947	1.17805	1.26631	1.3337	1.15446	1.29307	1.182	1.22475	1.52712	1.16847	1.13842	1.42237	1.23864	1.40197	1.52708	1.3757	1.39182	1.04677	1.175	0.989037	0.814157	1.3537	1.47204	1.45393	0.999373	1.74757	1.62826	1.23777	1.00832	1.30536	1.24138	1.33029	1.27115	1.10161	1.49002	1.36073	1.10966
165	'ventral orbital ctx'	0.936117	2.49066	0.261713	1.0472	0.822556	0.815886	1.51761	0.876482	0.737988	0.63212	0.827405	0.847793	0.816624	1.22367	1.54818	1.28223	1.66438	1.82599	1.66096	1.87657	2.0536	1.70809	1.48619	1.14597	0.720063	1.13077	1.20212	1.54767	0.25051	1.21729	0.994773	-0.130495	1.24737	0.979181	1.06323	0.779013	0.647791	0.957272	0.928221	0.491285	1.15684	1.04712	1.21178	0.736913	0.849969	1.07075	1.57401	0.918199
152	'tenia tecta ctx'	1.40674	0.64602	0.0285649	1.79474	1.07346	1.13651	1.27932	1.09108	1.32375	1.35025	1.48387	1.41793	1.49134	0.916696	0.995697	1.13451	1.32518	0.779306	0.905065	0.83025	1.12966	1.02709	1.08195	1.09574	1.11173	1.00798	0.578226	1.03012	0.497313	1.68093	1.36462	0.320642	0.46394	0.543162	0.932924	0.0587125	0.885419	0.633031	0.0781815	-0.262147	0.476304	0.161318	0.769536	0.656562	0.949928	1.41293	1.73788	0.752008
63	'infralimbic ctx'	0.195272	2.21914	1.50982	1.12152	1.25622	1.32249	0.971069	0.296669	0.594118	0.468222	1.30503	1.40954	1.28669	1.32827	1.28143	1.20549	1.24763	1.35417	1.43069	1.56239	1.63398	1.51868	1.25335	0.832803	0.989294	1.25614	0.808761	1.33341	0.618484	1.28547	0.863159	0.13049	0.893788	0.940418	0.980876	0.339673	0.964672	1.15801	0.452119	-0.105593	0.608157	0.422007	0.978218	0.71771	0.965848	1.13786	2.05905	1.00845
75	'lateral orbital ctx'	1.04334	1.49761	0.903176	1.44121	0.383145	0.713657	1.7518	1.21837	1.57987	0.868632	1.19895	0.959916	0.808441	1.12987	1.11569	1.04646	1.51754	1.38723	1.11285	0.962358	1.23401	1.29497	1.38595	1.11674	0.768509	1.03594	1.04001	1.22841	0.27287	1.37088	0.83647	0.0673602	1.24842	1.23557	0.912192	0.931675	0.695525	0.764617	0.924696	0.54463	0.85117	0.89172	1.16806	0.878857	0.856223	0.84895	1.35535	1.06703
88	'medial orbital ctx'	1.77998	1.67602	0.898481	0.682354	1.30858	1.25105	1.27685	2.03644	1.75758	1.795	2.27838	1.27764	0.875529	0.61073	1.1104	0.966604	1.40109	1.91505	1.52055	1.36224	1.13461	1.68141	1.00977	0.840151	0.715977	1.03109	0.936295	1.18859	0.281106	1.4558	0.750182	0.0300265	1.19864	0.93298	1.47321	1.14402	0.595992	1.06656	0.772494	0.806291	0.610267	0.778535	1.07797	1.40357	1.30983	1.15468	1.09615	1.30922
20	'anterior olfactory nucleus'	1.83371	0.873668	0.821545	1.51778	0.16467	0.104223	2.03	2.59474	2.34741	2.55929	1.62229	0.853397	0.670607	1.01192	1.28898	1.36923	1.17156	1.17578	1.10525	1.08195	1.23578	1.08971	0.707597	1.33723	0.825277	1.06553	0.722028	1.26911	0.836631	1.91552	1.15567	0.443122	0.951497	0.811634	0.668813	0.553502	0.785017	0.816715	0.79351	0.247801	0.799574	1.135	0.675977	0.668001	0.993778	0.537264	1.23172	0.670268
59	'granular cell layer'	3.25479	2.55628	0.864404	1.59379	0.693894	0.593672	1.93971	2.37008	2.12202	2.27131	2.04511	1.42282	0.879125	0.992958	1.98534	0.882394	0.597225	0.904281	1.73588	0.727714	1.11743	1.77127	1.17569	1.75617	-0.0209101	0.482558	1.21466	1.29204	0.632315	1.99883	1.3825	0.480421	1.48556	1.24466	0.753083	0.934865	1.54903	1.47413	0.478556	-0.0713073	0.429782	0.655942	0.722748	1.57085	1.27243	1.16558	0.419224	0.972255
53	'external plexiform layer'	3.02279	2.42775	1.14968	1.94181	1.18903	1.0354	2.06737	2.27684	2.34947	2.54757	1.9385	1.2906	0.934045	0.913896	2.00969	1.22898	1.10152	0.791836	1.78022	1.14237	1.64726	1.92213	1.39399	1.8382	0.123213	0.772094	1.35684	1.43355	0.480968	2.28457	1.33614	0.26872	1.49552	1.10563	0.972245	0.966584	1.69893	1.78177	0.446148	-0.353443	0.283382	0.63825	0.588939	1.3828	1.01795	1.09453	0.308068	0.865369
57	'glomerular layer'	2.74484	2.28926	1.25802	1.89391	1.31382	0.998994	2.14971	2.56771	2.78243	2.93308	2.0101	1.20672	0.921181	0.856567	1.79015	1.25357	1.3189	1.07744	1.9003	1.41106	1.6311	1.78594	1.42829	1.83248	0.456407	1.12097	1.3257	1.63658	0.521496	2.27604	1.15841	0.375564	1.58058	1.15598	1.19148	1.16119	1.49689	1.86193	0.479124	-0.357016	0.339905	0.702207	0.828185	1.44744	1.12821	1.10368	0.513699	1.01228
115	'prelimbic ctx'	0.615659	2.00526	1.13827	0.85293	0.559929	0.903139	1.01419	0.638969	0.485459	0.763801	1.71357	1.23966	1.61995	1.0994	1.388	1.22968	1.61161	1.38193	1.61261	0.962044	1.47775	1.91706	1.40769	0.860649	0.7108	0.78575	0.979447	1.13125	-0.0710925	1.26399	1.1348	-0.366709	1.13969	0.85208	1.19381	0.242283	0.857887	0.864308	0.769682	0.469014	0.778957	0.694491	0.90282	1.14362	0.824936	1.33226	1.86673	1.51948
33	'claustrum'	0.381413	1.97763	1.12783	1.31992	0.798145	0.953864	1.28753	0.755185	0.93255	0.851736	1.15256	1.08342	1.29024	1.51469	1.48638	1.65215	1.56917	1.49238	1.51125	1.20214	1.51718	1.75958	1.39901	1.14541	1.20721	1.3816	1.08845	1.42536	0.565841	1.14004	0.832385	0.334869	1.44164	1.31967	1.07761	0.762303	1.04435	0.90544	1.06084	0.625452	1.15386	0.872694	1.20578	1.06402	1.02236	1.15006	1.81032	1.39399
16	'accumbens core'	1.12502	1.0717	0.578444	1.15911	1.06349	1.64539	0.600895	0.235083	0.153002	0.466617	1.08774	0.834399	0.955597	1.12807	1.02086	0.976176	0.997425	0.558047	0.600161	0.107509	0.470882	0.717186	1.00959	1.43644	1.19224	1.34901	0.712421	1.3821	1.42944	0.997744	1.09108	0.965507	0.894955	0.769541	1.27111	1.17881	0.615111	0.602097	0.533358	0.58294	0.894756	1.05423	1.06177	1.62471	1.69781	1.94868	2.14949	1.58251
17	'accumbens shell'	0.418613	0.62429	0.985195	1.61851	1.05862	1.37063	0.294677	0.285785	0.239228	1.06349	1.15669	0.725257	1.09774	1.02919	0.601056	0.816135	0.53342	0.749213	0.921264	1.017	1.16397	0.954435	0.966411	1.62244	1.31023	1.36947	0.886048	1.65039	0.941101	0.984081	0.839445	0.623768	1.04018	0.958669	0.909305	0.958523	0.801254	0.713074	0.53918	0.31308	0.834059	1.14344	0.991275	1.45863	1.82097	2.2283	1.82003	1.14209
55	'frontal association ctx'	1.72072	0.976543	1.19397	1.19634	1.12258	0.997236	2.00267	2.35114	2.10032	1.86373	1.83193	1.2712	0.979013	0.444895	1.38361	0.8764	1.42345	1.34267	1.36355	1.23984	1.46001	2.21474	1.40842	1.09513	0.931981	0.943583	1.20649	1.0358	0.32943	1.72269	1.59083	0.422638	1.19615	1.45916	1.23195	0.968425	1.07716	1.09663	0.967617	0.85067	1.16619	1.30581	1.17626	1.00437	0.896043	1.1845	1.1321	1.24883
130	'primary somatosensory ctx barrel field'	1.39014	0.216186	0.0909205	0.968952	1.04602	1.04628	0.452994	1.28256	0.684714	1.14547	1.2217	1.377	0.84658	0.597454	0.653219	0.933137	0.997332	1.20698	0.967228	0.718601	0.962676	0.820235	0.897446	1.29424	1.06905	1.30916	1.15623	1.06516	0.994101	1.23145	2.09059	1.23355	0.904676	1.07116	0.91543	1.05688	1.24901	1.11404	1.09688	0.930091	0.966983	0.805988	0.928554	1.01015	1.12981	0.993589	1.06875	0.833401
132	'primary somatosensory ctx hindlimb'	0.612167	0.426265	1.6309	0.934995	1.07204	0.904724	0.876558	0.959739	0.928115	0.87693	1.13285	1.09865	0.671455	0.926349	1.06787	0.992026	1.2307	0.871779	0.894981	0.523053	0.540973	0.750687	0.87762	0.997711	1.09101	1.06997	1.05586	0.824283	0.921609	0.974779	2.09297	1.35432	0.975533	1.07433	1.12391	1.00611	1.25363	0.95684	0.62556	0.750819	0.764263	0.623865	1.04493	1.30088	0.938588	0.826696	0.822909	1.25437
25	'CA1 dorsal'	1.26012	0.00108079	-0.419526	0.903011	1.0357	1.30881	0.769798	1.00142	0.414793	0.599747	1.05996	1.20269	0.962977	1.09072	1.01623	0.910205	0.942207	1.09148	0.864368	0.909153	0.528271	0.946457	0.875177	1.04785	1.07504	1.20314	1.09888	0.847914	1.96021	1.44228	1.62112	2.12845	0.981433	1.40892	0.96069	1.05308	1.43722	1.34388	1.47297	1.70534	1.27366	1.37743	1.18233	1.42635	1.12677	0.985703	0.66135	0.941704
157	'ventral anterior thalamic nucleus'	0.672934	-0.0163082	0.667744	0.859701	1.32678	1.54527	0.226872	0.421003	0.344792	0.836219	1.21895	1.20191	1.30495	0.920262	0.681277	1.10631	1.0812	0.837627	0.925042	0.0342787	0.0901397	0.630639	1.30998	1.25154	1.33353	1.46759	1.56998	1.09826	1.04773	0.934099	0.749735	1.58078	1.53544	2.01044	0.669376	1.90686	1.56473	1.68659	1.65968	1.64886	1.56162	0.894678	1.71524	1.61452	1.69653	1.51841	1.17762	1.88006
160	'ventrolateral thalamic nucleus'	0.777381	-0.0336655	0.51679	0.978144	1.12881	1.28152	0.633826	0.417156	0.50401	0.961175	1.13051	1.32068	1.43128	0.825186	0.900733	1.44324	1.21446	0.886997	1.2759	0.212696	0.178375	0.949674	1.3822	1.47292	1.40661	1.49823	1.55159	1.25772	1.16817	0.909107	0.925736	2.04323	1.8651	2.0664	1.06652	1.55668	1.4931	1.77495	1.80196	1.71905	1.77175	1.10943	1.82518	1.46817	1.50226	1.37186	1.37954	1.6068
82	'medial dorsal thalamic nucleus'	0.87775	1.35618	2.29412	0.90947	1.4055	1.3422	-0.0799663	0.270167	0.594563	0.987904	1.11544	1.21544	1.54353	1.01229	1.12797	1.48295	1.23164	0.802318	1.04996	0.326243	-0.160184	0.687175	0.931224	1.3731	1.35339	1.42588	1.29439	1.21998	1.81727	0.848997	0.898967	2.79322	1.25585	1.74306	1.06	1.02761	1.57674	1.58721	1.39619	1.60662	1.6349	1.05998	1.39366	1.42967	1.42338	1.09166	1.10414	1.28902
60	'habenula nucleus'	1.30907	1.1671	0.49969	0.872247	1.43095	1.39155	0.53696	0.604205	0.578908	0.799509	0.974681	1.09584	1.0594	0.770128	1.01553	0.926147	0.752264	0.863521	0.894627	0.406709	0.226074	0.703267	0.952862	1.16216	0.916235	1.29679	1.04441	1.25297	2.73199	1.12231	0.831331	2.6549	0.98021	1.25713	1.10377	0.973256	1.03325	1.21012	0.914805	0.812702	0.809624	0.624931	0.943762	1.43251	1.27486	1.31055	1.40507	1.17872
155	'visual 1 ctx'	2.72289	0.698655	0.537202	1.23245	0.732473	1.02567	1.76931	2.45155	2.10703	1.48609	1.41261	1.14263	1.1571	1.27159	1.32616	0.868768	0.976693	1.07446	1.13011	1.63832	1.28108	0.856478	0.840834	1.27692	1.1219	1.0161	0.910864	1.16713	1.00091	1.93938	1.00437	0.983368	0.940504	0.851843	1.02346	1.12844	0.982154	0.800495	0.463955	0.512063	0.623022	0.901766	0.909699	1.14461	0.960739	0.97227	0.780443	0.88104
137	'secondary somaotsensory ctx'	0.674128	1.00213	0.353113	1.37118	0.824748	1.07247	0.549396	0.925885	0.300397	1.24035	2.16002	1.62312	1.02124	0.968436	0.915518	1.13408	1.36594	1.52496	1.18051	0.980937	0.903073	1.01507	1.20963	1.63614	1.46798	1.8119	1.46079	1.49818	0.80014	1.22776	1.09284	1.35945	1.29428	1.60845	1.57009	1.06469	1.35591	1.11437	1.01473	0.959365	1.26551	1.19873	1.48111	1.69868	1.37345	1.5226	1.24363	1.21854
116	'parietal ctx'	1.83954	0.959261	0.848228	0.910971	0.9336	1.10444	1.08271	1.63322	1.35501	1.53032	0.46659	1.10692	0.874927	0.737683	0.923373	0.978653	0.766693	0.859405	1.00138	1.28744	1.30459	0.933192	0.797194	1.07162	0.68655	0.785276	0.820473	0.995882	0.769305	1.26144	2.97648	0.833163	0.711144	0.770373	0.430866	0.576161	1.12103	1.02317	0.879095	0.754517	1.00113	0.94864	0.675286	0.455355	0.744022	0.56802	0.921706	0.639919
27	'CA2'	0.0166721	0.271197	0.993841	1.75771	0.820565	1.09005	0.768092	1.29928	1.36897	1.71229	1.71493	1.30287	0.6565	0.723245	0.764102	0.817841	1.16013	0.876753	0.844923	1.11706	0.886843	0.750805	0.877723	1.14839	1.28024	1.46813	1.21553	1.04398	1.4398	0.938551	1.61608	1.62266	1.2747	1.29622	1.24503	0.964466	1.54726	1.26065	1.23398	1.12134	1.16329	1.35815	0.923269	0.825353	0.746552	0.689231	0.824514	0.818244
28	'CA3 dorsal'	0.557512	-0.125871	0.814673	1.10072	0.924538	0.925358	0.682996	1.28719	0.781353	1.32463	1.96228	1.31832	0.848482	1.02388	0.735515	0.84158	1.56655	0.630736	0.631573	0.162569	0.112848	0.676799	0.676999	1.03618	1.20091	1.32074	1.0908	0.973893	1.81057	1.20448	1.11084	2.65549	1.19255	1.33467	1.55802	1.33575	1.15596	1.03139	1.25054	1.48491	1.11687	1.0937	1.18524	1.32254	1.32768	0.719186	0.87804	0.972326
40	'dentate gyrus dorsal'	1.11012	0.0689787	0.672755	0.87567	1.00646	1.24132	0.482881	0.766595	0.305416	0.952979	1.65417	1.69517	1.09468	0.933428	0.936161	1.0457	1.24896	0.922536	0.741981	0.475749	0.289238	1.14443	0.941243	1.0248	1.20771	1.29258	1.12761	0.863744	2.06017	1.24789	1.17187	2.74634	1.19156	1.40155	1.38826	1.25716	1.36978	1.28665	1.3794	1.7227	1.19543	1.24879	1.23238	1.48258	1.27945	1.11871	1.02691	1.12823
127	'reticular nucleus'	2.44781	0.506843	0.242239	1.24351	1.20311	1.45096	0.951563	0.989801	0.898386	1.37247	1.45459	0.980466	1.28664	0.776505	0.75282	0.843716	1.12446	0.915231	0.890028	0.0385036	0.383994	0.918478	1.20294	1.23513	1.49442	1.55607	1.26326	1.4279	0.906091	1.27709	1.17	1.82187	1.74914	1.59865	1.20012	1.51816	1.33287	1.36882	1.64461	1.93463	1.52755	1.32828	1.39533	1.5582	1.55852	1.21032	1.34244	1.78437
72	'lateral geniculate'	1.4634	0.352501	2.0549	1.96419	0.856293	0.991746	0.882149	0.98662	0.830461	1.3117	2.24075	1.24529	0.86915	0.838988	1.03685	0.69703	1.50428	0.50007	0.531059	0.48528	0.719093	1.21275	0.798412	1.2688	1.2231	1.33378	0.764205	1.19625	1.90233	1.29035	1.03777	2.28829	1.43317	1.31732	1.39691	1.01843	1.21447	1.03853	1.1321	1.14932	1.11337	1.38227	0.835428	1.00419	1.04859	1.36428	0.962701	0.759689
98	'parafascicular thalamic nucleus'	0.98534	1.15921	1.9021	1.6777	1.19483	1.38526	0.73353	0.416504	0.981726	1.19124	1.08894	1.08162	1.29285	1.16775	1.31723	1.69437	1.50124	1.13876	1.35834	1.41144	1.22231	1.64127	1.42722	1.84321	1.33132	1.64305	1.86961	1.62603	2.67888	0.960732	0.669297	2.36526	2.0377	1.91293	2.04093	0.950308	1.56565	1.66037	1.52276	1.18019	1.80219	1.46926	1.78164	1.56866	1.34277	1.19785	0.902551	0.610885
167	'ventral posteriolateral thalamic nucleus'	2.01532	1.06455	0.606057	1.57903	0.84724	0.968996	1.19662	1.31808	1.05993	1.08721	0.960965	0.877757	1.00841	0.441295	0.809003	0.81508	1.2562	0.835023	0.827441	0.225648	0.598231	1.09878	0.951662	1.32926	1.53412	1.65179	1.21491	1.2781	1.1982	0.852247	1.23838	1.64117	1.80656	1.14704	1.27701	0.840689	1.3173	1.30461	1.58146	1.73517	1.26048	0.968071	0.915806	1.33171	1.10519	1.04484	0.950509	1.03324
168	'ventral posteriolmedial thalamic nucleus'	1.41188	1.83277	1.48816	1.63535	0.748471	0.904985	1.00008	0.920683	0.894271	0.875088	1.26715	0.760507	1.38391	1.07796	1.09743	0.980395	1.58359	0.814636	1.126	0.624427	0.859693	1.57771	1.19881	1.40983	1.27497	1.54974	1.25559	1.2213	1.56367	0.614006	0.839091	1.97677	2.4913	1.44856	1.48856	1.30524	1.4867	1.56438	1.8329	1.5765	1.49356	1.41819	1.14054	1.31292	1.1476	1.23808	0.932517	1.26846
109	'posterior thalamic nucleus'	1.08952	0.808315	1.38245	1.64169	0.931879	1.05093	0.706103	0.463616	0.60966	1.06392	1.61325	0.924915	1.34345	0.955032	0.956464	0.924794	1.10072	0.806271	1.06884	0.523819	0.296239	1.03534	1.12883	1.74398	1.41016	1.6658	1.32639	1.39242	2.78455	0.950894	0.753316	3.13974	1.81414	1.66126	1.82017	1.56658	1.41287	1.61886	1.75991	1.56384	1.76563	1.37397	1.71808	1.39125	1.43153	1.30578	0.849712	1.13557
126	'retrosplenial rostral ctx'	0.818074	0.956463	-0.794648	0.989939	0.743946	0.984771	0.959112	1.28675	0.832825	1.00809	1.55022	1.0161	1.2563	0.980499	0.778892	1.17123	1.01611	0.681214	0.879695	1.15957	0.980619	1.01534	1.26375	0.983918	1.40167	1.29345	0.875722	0.881479	0.682236	2.00241	1.43692	1.21732	1.01138	0.914075	1.40905	0.777687	0.853529	0.804601	0.856891	1.21987	1.23719	1.33356	1.16059	1.29685	1.19627	1.48532	1.45128	0.792432
102	'caudal piriform ctx'	0.312696	0.351803	0.239561	1.39796	0.888941	1.32917	0.354859	0.84559	1.05373	0.902328	1.46255	1.62278	1.23574	0.794621	0.910018	1.16861	1.60981	0.925393	0.942356	0.493822	0.732817	0.920066	1.24343	1.57202	1.93441	2.49568	1.26765	1.62169	1.51066	0.957555	0.996767	1.17437	1.39177	1.84058	1.37257	1.23062	1.70727	1.4624	1.49614	1.28639	1.52041	1.25876	1.44605	1.50922	1.51675	1.24672	1.16271	1.4565
68	'lateral amygdaloid nucleus'	1.46775	0.757747	1.24775	2.00534	1.03827	1.5265	0.670212	1.01239	1.12228	0.831802	1.34443	1.05928	1.24491	0.893042	0.849719	0.621551	0.982141	1.06426	0.954313	0.923806	1.14051	1.48692	1.11598	1.76451	1.55211	2.55099	1.06483	2.22676	1.06956	1.03738	1.13349	1.10183	1.50084	1.3487	1.41874	1.37248	1.20662	1.11077	0.918248	0.681691	0.831835	1.09838	1.13233	1.57759	1.4196	1.40945	1.15673	1.15356
136	'primary somatosensory ctx upper lip'	0.899946	0.605144	0.516405	1.32797	0.926968	0.92438	0.0496241	0.57435	0.256284	0.614855	1.54338	1.42434	0.842676	0.378062	0.571392	0.528256	0.902764	1.02333	0.926857	0.282431	0.727513	0.872081	1.06213	1.56995	1.31101	1.51607	1.58649	1.30186	0.844649	0.826639	1.50305	1.26961	1.09636	1.41097	1.29187	1.54071	1.46954	1.29487	1.28982	1.02926	1.26605	1.01427	1.45758	1.42138	1.13194	1.32911	0.994052	1.26703
79	'primary motor ctx'	1.12308	-0.00960832	1.56388	1.08086	1.0882	0.802869	1.43298	1.75216	2.04259	2.02482	1.72137	0.895663	1.08794	0.51075	0.884502	1.05703	1.51349	0.865514	0.824774	0.863155	1.11588	1.35747	0.890036	0.931886	1.23954	0.974102	0.62572	0.714656	0.298201	1.45044	1.7605	0.762473	1.00304	0.825505	1.06575	0.926278	0.908042	0.907155	0.643769	0.351988	0.340906	0.510677	0.861784	1.05439	0.804217	1.04052	1.33498	0.911865
80	'secondary motor ctx'	1.26435	-0.0901551	0.829053	1.03738	0.656025	0.571717	1.48836	1.32471	1.43147	1.15615	1.25992	1.01971	0.627973	0.152455	0.596253	0.459029	1.18175	0.950929	0.721232	0.624883	1.53015	1.37602	0.907097	1.15309	1.10609	1.00916	0.532443	0.651584	0.463572	1.25203	1.85779	0.853748	0.664323	0.773284	1.25571	0.401738	0.904756	0.664303	0.600231	0.512072	0.614851	0.891115	0.795046	0.881437	0.528222	0.792099	1.20489	0.741033
31	'anterior cingulate area'	1.58667	-0.404151	0.762207	0.776876	0.643782	0.516077	1.17837	0.968512	0.823904	0.789465	0.844152	1.08045	0.600459	0.401602	0.852004	0.924885	1.04923	0.835907	0.978641	0.538301	0.802353	0.632172	0.726132	0.988954	0.841781	0.70805	0.818083	0.763166	0.644658	1.25713	1.59778	1.15049	0.747635	1.00738	1.36011	0.429353	0.867769	0.62619	0.830593	1.09989	1.12636	1.209	1.05211	1.16924	0.730481	0.879538	0.944854	0.916483
134	'primary somatosensory ctx shoulder'	0.904583	0.391335	0.599118	0.857195	1.35087	0.999951	0.537634	1.05818	0.774048	0.628915	0.85563	0.714841	0.524214	0.451925	0.521282	0.980319	1.13823	0.97193	0.799276	0.538644	0.577424	0.723095	0.566848	0.892939	1.16992	1.26544	0.805459	0.819614	0.576809	0.910857	3.1719	0.917147	0.572844	1.05374	0.798388	0.81465	1.31366	1.1681	1.13362	1.18696	1.09357	0.813315	0.953595	0.959594	0.674522	0.787073	0.754473	1.17128
131	'primary somatosensory ctx forelimb'	1.35155	0.391709	1.52078	1.00461	1.23193	1.209	0.409229	1.1043	1.0126	0.716468	1.20521	1.4312	1.10726	0.846196	0.948036	1.33333	1.26269	1.11162	1.0183	0.474338	0.659278	0.941846	0.612505	1.06268	1.10525	1.07033	1.16403	0.883175	0.73859	1.02059	1.97103	1.4227	0.834498	1.1194	0.997737	1.02801	1.4371	1.04394	1.10308	1.1644	1.23624	1.28877	0.966574	1.03073	0.865698	0.706925	0.882874	1.13774
133	'primary somatosensory ctx jaw'	1.33029	1.15959	1.72923	1.16375	0.921288	0.883316	0.929636	1.52116	1.77356	1.83372	1.73393	1.12494	1.20912	0.867394	0.968322	1.23359	1.3216	0.968005	1.07445	0.887212	0.610019	1.08197	0.884326	0.804997	0.991933	0.968602	0.97206	0.933215	0.853071	0.944539	1.57458	1.06505	1.04505	1.05953	0.710728	1.0073	1.02204	0.91104	0.504819	0.552364	0.674316	0.872811	1.06125	1.07962	0.92322	0.922138	1.06242	1.27075
15	'anterior amygdaloid nucleus'	0.640553	0.847056	1.06903	1.45782	1.1946	1.51161	0.573003	0.384148	0.399463	0.390614	0.78373	0.713713	1.09245	1.11495	0.911399	0.719916	0.437848	1.05036	1.06233	0.524524	0.631724	1.15092	1.82059	1.77722	2.03	2.39407	1.36005	2.34677	0.828039	0.817764	1.09641	1.34281	1.53599	1.66274	1.45999	1.13419	1.55067	1.51451	1.425	1.44182	1.44245	1.36299	1.4256	1.7581	1.55506	2.03929	1.08389	1.78798
81	'magnocellular preoptic nucleus'	0.336482	0.633934	0.471856	1.30802	1.18653	1.26667	0.297385	0.25612	0.333438	0.434988	1.13803	0.82522	0.987651	1.11012	1.04578	0.878127	0.537073	1.47363	1.37435	0.500776	0.616829	1.19485	2.04745	1.6248	1.288	1.63921	1.24721	1.99542	1.19036	0.721674	1.19922	1.35184	1.46768	2.13352	1.3541	1.67174	1.37057	1.32501	1.50339	1.67865	1.51447	1.53396	1.55606	1.84266	2.25637	2.66553	1.02929	1.6593
139	'substantia innominata'	0.778786	0.659872	-0.633392	1.35551	0.718648	0.931078	0.180521	0.569681	0.289225	0.524722	1.71015	1.02191	0.699106	0.791068	0.69264	0.938083	0.733166	1.57924	1.21452	0.964939	0.825409	1.15662	2.37676	1.51414	1.08398	1.30267	1.19513	1.86118	0.989601	0.912274	0.891805	1.15013	1.28782	2.18405	1.46459	1.68129	1.43548	1.22038	1.32064	1.7652	1.47245	1.70037	1.75238	2.3121	3.05687	2.7421	1.16071	1.28882
166	'ventral pallidum'	0.314797	0.397914	0.194308	1.60894	1.1132	1.2592	0.0108107	0.383984	0.125091	0.610719	1.26055	0.568394	0.813133	1.23491	0.84348	0.912648	0.385658	0.920564	0.90737	1.08324	0.987256	0.97273	1.5222	1.6099	1.1696	1.45275	1.18706	1.86344	1.06728	0.713602	0.885665	0.87908	1.16971	1.49297	1.33061	1.47529	1.31642	1.26831	1.00576	1.11793	0.972328	1.20239	1.30823	1.92758	2.16696	2.37172	1.31896	1.29009
153	'olfactory tubercles'	0.990792	0.339306	0.4159	1.59297	1.67312	1.3812	0.772401	0.42026	0.329014	0.728202	1.11212	1.03271	1.14806	1.06464	1.18403	0.935158	0.318358	1.14749	1.36203	1.52079	1.10384	1.3687	1.57011	1.55322	1.3816	1.41291	1.16246	1.61867	1.12135	0.923427	1.10369	0.983262	1.08343	1.25089	1.14608	1.28505	1.08188	1.27968	0.969744	0.928488	0.956757	0.896467	1.25219	1.60905	1.63858	2.3791	1.26304	1.28364
49	'extended amydala'	0.61938	0.452471	0.0357129	1.27995	1.12838	1.34387	0.565593	0.841244	0.600024	0.759352	1.14433	1.05814	0.787851	1.20893	1.20486	1.26432	1.30264	0.954067	1.01636	0.3694	0.344051	0.740366	1.71912	1.61665	1.13766	1.42167	1.39943	2.1543	1.41555	0.869514	0.75443	1.14449	1.7134	2.5321	1.44746	1.50769	1.7369	1.54246	1.25012	1.37589	1.35074	1.17747	1.77742	2.19816	2.68384	1.91102	1.16633	1.75042
34	'central medial thalamic nucleus'	1.40588	1.73105	0.477795	1.05699	0.865426	1.09964	0.779188	0.807476	0.99579	1.44477	1.58687	1.30961	1.62462	1.27318	1.57512	1.45967	1.2509	1.03332	1.40396	0.324084	0.179486	1.11194	1.21221	1.27587	1.02018	1.32914	1.49141	1.3913	1.25563	1.14462	1.02406	1.90454	1.57266	2.10609	0.634707	1.26024	1.44445	1.38092	1.45097	1.6553	1.59074	1.26299	1.33621	1.24447	1.63296	1.07089	1.35162	2.72194
120	'reuniens nucleus'	1.63317	1.19911	-0.917192	1.14704	1.2368	1.34845	1.29365	0.660363	0.888495	1.27567	1.12225	1.05096	1.48231	1.09976	1.41125	0.333257	0.372516	1.03794	1.14053	0.259586	0.494198	1.38474	1.29759	1.30935	1.16534	1.27572	2.06219	1.40272	1.21069	1.1914	0.648754	1.28974	1.98806	1.91545	0.911585	2.7762	1.55966	1.59195	1.62388	1.68757	1.58565	1.46386	1.54077	1.51464	1.7512	1.56231	1.73536	2.48851
162	'ventromedial thalamic nucleus'	0.541328	0.91347	1.20352	1.42697	1.01243	1.32342	1.0766	0.786636	0.770169	1.36015	1.538	1.68655	1.25454	0.803601	1.22979	1.41588	1.41237	0.84247	1.26193	0.253497	0.571897	1.21881	1.39048	1.2427	1.17127	1.35655	1.91736	1.49107	1.01971	0.836668	0.643633	1.08232	2.95027	2.38261	1.18384	0.981012	1.54487	1.40083	1.88425	1.47465	1.67436	1.38142	1.53834	1.32738	1.59133	1.13878	1.16661	1.5607
85	'medial geniculate'	1.39196	0.569859	1.91797	2.2025	0.85324	1.42028	1.34238	1.37881	1.43729	1.51907	1.85805	1.51377	1.1538	1.22703	1.32608	1.10128	1.4833	1.43128	1.35693	1.00901	1.05917	1.14007	1.19746	1.68269	1.09278	1.34009	0.939676	1.49704	1.92971	1.33696	0.839884	1.87503	1.693	1.2921	0.595647	1.3779	0.960099	0.357741	0.409879	0.537726	1.0094	1.56263	0.790959	1.0035	1.31762	1.38748	1.35418	1.38183
43	'dorsal medial nucleus'	0.816696	1.60464	0.147651	1.11882	1.82725	1.88013	0.693826	0.0908818	0.129742	0.45745	0.571123	0.649327	1.19844	0.701573	0.966574	0.496939	1.06363	1.2875	1.12802	0.731853	0.669551	1.42592	1.43687	1.44146	1.17979	1.17537	3.40605	1.55818	0.807809	0.633923	0.558474	0.849406	1.83855	2.37708	1.75921	3.08614	2.41699	2.42776	2.85787	2.47437	3.32317	1.85817	3.09624	1.36635	1.36298	1.20489	0.79323	1.33057
111	'prerubral field'	0.383622	1.39678	1.70106	1.61564	0.760841	1.01659	0.819181	0.724232	0.672845	0.79132	1.16986	1.44067	1.29621	1.37852	1.34511	1.33022	1.31318	1.23517	1.31032	1.32938	1.05248	1.44915	1.29498	1.70166	1.66053	1.60809	2.19818	1.4694	1.47024	0.797373	0.755494	1.04527	2.89297	2.21752	2.07731	0.929931	1.63233	1.18149	1.16356	0.877291	1.62536	1.75668	1.61756	1.59674	1.08673	0.763664	0.899908	0.928453
71	'lateral dorsal thalamic nucleus'	1.94058	-0.0466401	0.66849	0.599818	0.900733	0.79793	0.291546	0.454616	0.519301	0.456708	0.833105	0.670232	0.981298	0.633455	0.585601	0.641429	1.61554	0.798467	0.699167	0.132511	-0.177989	0.502544	0.948131	0.694468	1.11246	0.951106	1.31462	1.03179	1.87555	0.892943	0.703063	3.49901	0.800567	1.13838	1.17619	1.81106	0.893581	1.08777	1.1489	1.5151	1.24907	0.945782	1.57579	1.60585	1.4813	0.77843	0.876001	1.13737
156	'visual 2 ctx'	2.01723	0.378632	-0.303786	1.07694	0.934235	1.00698	1.12666	2.01366	1.67658	1.47	1.0997	1.172	1.0652	0.729289	0.786426	0.704168	0.686276	1.2128	1.1136	0.846678	0.909595	0.957434	1.09116	1.21221	1.35305	0.998097	0.948817	0.824329	0.89765	1.97417	1.26166	1.38909	0.838047	1.22823	1.01101	1.08594	1.24169	1.06182	0.880494	0.996757	1.05305	1.30348	1.02321	1.03051	0.932192	0.879103	0.865455	0.655168
124	'red nucleus'	0.0191315	0.895963	1.12001	1.64669	0.491698	0.777218	1.01411	0.810023	0.762149	0.980898	1.06333	1.1418	1.36488	0.630954	1.08454	1.3591	1.26771	1.03056	1.16906	0.812581	0.778417	1.1076	0.979767	1.35813	1.31284	1.58429	1.89091	0.760658	1.5264	1.07111	0.613142	1.36652	1.68158	1.61636	0.953688	1.28122	1.04026	1.01763	1.46355	0.7933	1.34734	1.32386	1.29837	1.00119	0.979323	0.693716	1.05882	0.827782
142	'substantia nigra reticularis'	1.73767	0.868491	0.903738	1.7823	1.35368	1.50682	0.852637	0.94069	0.945579	0.996077	1.36613	1.48279	1.19142	1.33671	1.28877	1.43687	1.2398	1.3245	1.33129	1.29706	1.25014	1.39355	1.42914	1.596	1.39162	1.58315	1.69407	1.70774	1.21979	1.03313	0.757359	1.26773	1.87179	2.29555	1.52139	1.60148	2.20483	1.66749	1.37241	1.34873	1.8512	1.9354	1.64383	1.09913	1.54929	1.01183	1.52145	1.2265
141	'substantia nigra compacta'	1.64848	1.1339	1.48645	1.70007	1.31578	1.14243	0.98374	0.916888	0.879191	0.898815	1.2649	1.4918	1.31406	1.63042	1.63016	1.57971	1.30596	1.47395	1.66059	1.23584	1.138	1.46801	1.53581	1.64848	1.52287	1.65499	1.59279	1.6416	1.10084	0.981946	0.672663	0.995308	2.08475	2.1527	1.60666	1.46593	1.94926	1.41516	1.17063	1.01457	1.74152	1.91704	1.57727	0.947629	1.56282	0.873818	1.48075	1.16373
170	'ventral tegmental area'	0.0123104	1.48561	1.23961	1.63809	2.22082	1.64758	1.31377	0.945387	0.91244	1.22877	1.56595	1.22978	1.55852	1.8466	1.55304	1.03922	1.38042	1.03135	1.04263	0.94872	1.27329	1.70014	1.36238	1.49274	1.41307	1.52336	2.62776	1.28643	0.974951	0.494559	0.850644	1.02979	1.30447	1.68321	0.825323	1.10001	3.09337	2.18903	1.4286	0.985276	1.13447	0.691645	0.941734	0.830671	1.30464	1.02843	0.815445	0.69046
67	'interpeduncular nucleus'	-0.276623	1.26448	1.44241	1.27844	2.90917	2.05312	1.07732	0.824162	0.718115	1.0118	1.20959	1.12844	2.2181	1.58431	1.3131	0.887053	0.908198	0.724189	1.00843	0.609664	1.02932	1.49723	1.32409	1.07628	1.31542	1.32852	1.37429	0.896322	1.9058	0.272826	0.876317	1.5188	0.801796	0.799602	0.615856	1.1561	1.5338	1.49058	1.19829	1.31701	0.79574	0.433348	0.560542	0.566219	0.997939	0.593179	0.834472	0.866648
87	'median raphe nucleus'	-0.204289	1.60324	1.12868	1.21354	1.32031	1.2254	1.18154	0.949465	0.910031	1.16424	1.44314	1.22432	1.5106	2.17727	1.58792	3.03766	3.17452	1.27585	1.72304	1.76361	1.31917	1.16545	1.40393	1.23531	1.05496	1.114	0.796699	1.13166	1.51848	1.02749	1.00108	1.25105	0.88524	0.896452	0.744342	0.803216	0.708931	0.887759	1.07138	1.18624	1.18182	1.24911	0.943618	0.933555	1.26197	0.710195	0.909082	0.644537
108	'pontine reticular nucleus oral'	1.35313	1.27192	3.05472	1.44811	1.20974	1.10988	0.90625	1.04756	1.12844	0.856281	1.8471	2.11669	2.20412	2.8501	2.47658	3.33576	2.66185	2.35326	3.19467	1.59804	1.33539	1.68567	1.46317	1.24451	1.12412	1.22739	0.945321	1.12409	1.06974	1.29256	1.06273	1.20257	1.2861	1.25429	1.20539	1.20669	1.00642	1.11521	0.921882	0.980496	1.26445	1.37044	1.19768	1.04674	1.09806	0.504007	0.963741	1.06874
128	'reticular nucleus midbrain'	0.767104	0.86128	2.07638	1.96921	0.99351	1.07567	1.13054	0.99455	0.930155	1.09394	1.42794	1.60891	1.23599	1.09336	1.61013	1.64892	1.55618	1.79007	1.77355	0.885708	0.577944	1.49307	1.37095	1.72835	1.31149	1.90201	1.8473	1.39928	2.54098	1.35159	0.570507	2.05526	1.99888	1.90859	1.46115	1.51346	1.42487	1.25416	1.21085	0.859943	1.40745	1.57026	1.44746	1.48483	1.60063	1.12011	1.03614	1.28827
113	'precuniform nucleus'	1.16958	0.525592	1.23139	2.07884	0.88528	0.868547	0.459695	0.585666	0.427215	0.528616	1.71093	1.48651	1.16066	1.00244	1.36345	1.5097	1.10082	1.56665	1.14455	0.0181491	-0.101487	1.3467	0.893775	1.31071	1.3215	2.00755	1.45388	0.658991	1.49809	1.08861	0.198045	2.50728	1.37904	1.8849	2.47941	1.5191	1.6736	1.23727	0.319607	0.193996	0.765463	0.977209	1.56701	2.82043	2.02432	1.4959	0.872297	1.33881
117	'pedunculopontine tegmental area'	1.56741	0.654881	1.43793	1.71713	0.925221	1.18591	0.9471	1.02938	0.667716	0.950299	2.57127	2.93393	1.59391	2.03284	1.96496	2.13867	1.85773	1.8987	2.28471	0.657618	0.480973	1.68904	1.14273	1.11001	1.23833	1.3788	1.10759	0.867689	0.801257	1.03376	0.72469	1.69613	1.57625	1.6602	1.3848	1.17645	1.28804	1.38232	1.01212	1.09782	1.1669	1.35155	1.30395	1.20892	1.34733	1.21885	1.04843	1.01384
74	'lemniscal nucleus'	1.84428	0.475482	2.65065	1.36963	1.55326	1.34621	1.81942	1.91315	1.17098	1.27068	1.82225	3.06755	1.35265	1.76584	1.99147	2.03024	1.59078	2.70614	2.54763	0.646012	0.384358	1.65597	1.47216	0.813528	0.922745	1.15622	0.95058	1.06968	1.16043	1.42543	1.01987	1.62042	1.55843	1.56831	1.06875	1.47343	1.35862	1.41909	0.779968	0.77104	0.632092	0.682565	1.17264	1.50498	1.40467	1.50098	0.895351	1.48651
95	'periaqueductal gray thalamus'	0.0450441	0.870462	0.808729	1.61456	1.16887	1.19354	0.896184	0.546784	0.590637	1.04814	1.86098	1.34701	1.34696	0.702955	0.857593	1.31807	1.49584	1.11368	1.08387	0.500747	0.625391	1.06136	0.71812	1.11394	0.986739	1.20969	1.72814	1.12176	2.17276	1.05263	0.858791	2.07848	1.71883	1.49494	0.908873	0.382717	1.50533	1.36587	1.22131	1.05596	1.08696	1.04779	0.95292	1.17712	1.27062	1.01582	1.05389	1.0684
48	'subiculum dorsal'	1.66068	0.241253	0.323051	0.987683	1.15667	1.13284	0.844341	1.02882	0.528725	0.846234	1.11063	1.12972	1.5904	0.93195	1.20997	1.44339	0.919816	1.02187	1.18154	1.58996	1.31164	1.77765	1.20733	1.2881	1.43784	1.27018	1.27482	1.04895	1.77919	2.11286	0.906039	1.55133	1.14169	1.32146	0.681195	1.14173	1.26748	1.36648	1.34348	1.2646	1.23719	1.18541	1.24509	1.20929	1.09907	1.37115	0.710226	0.714771
147	'superior colliculus'	1.90378	0.539171	0.973357	1.68919	1.3062	1.28988	0.630773	0.897828	0.584184	0.916615	1.03237	1.01234	1.26693	0.5254	0.944131	1.18245	0.838671	1.06168	0.951885	0.684741	0.139661	0.775359	0.806952	1.32659	1.07407	1.45152	1.27247	1.23758	2.57261	2.14361	1.22886	2.11545	1.50737	1.59299	0.986133	1.11685	1.54809	1.35082	1.22127	1.34288	1.48828	1.33456	1.4277	1.76355	1.44123	1.18114	1.29974	1.18301
52	'entorhinal ctx'	1.87189	0.900887	2.16788	1.62797	1.58646	1.61726	1.7854	2.31274	1.57033	2.08377	1.76622	1.84797	1.59389	1.30337	1.34821	1.89394	1.75661	1.32154	1.44993	1.59493	1.16622	1.28761	1.09541	1.4805	1.74887	1.66234	1.25885	1.3159	1.12502	1.65089	0.914701	1.17909	1.50787	1.60167	1.12584	1.07348	1.69114	1.88616	1.42541	1.34421	1.141	1.01904	1.20006	1.3634	1.34838	1.22632	0.82871	1.25063
169	'ventral subiculum'	0.72974	1.17737	1.25612	2.02671	1.20624	1.19211	1.01202	1.3323	1.1653	1.56842	1.34028	1.31556	1.43326	1.42072	1.43547	1.60007	1.23829	1.10178	1.16361	1.56383	0.78433	1.13312	1.19257	1.54659	1.83896	1.55618	1.43793	1.37732	1.26856	1.25693	0.873452	1.11997	1.56559	1.65401	0.958155	0.967904	1.50498	1.58065	1.37001	1.10292	1.52017	1.27373	1.37908	1.41513	1.30463	1.23388	1.20193	0.981318
41	'dentate gyrus ventral'	0.866072	0.322647	2.25959	3.17985	0.897338	1.49906	0.983178	1.21583	1.43073	1.76164	1.92457	1.71854	1.27587	0.915173	1.28366	1.27397	1.29046	1.17249	1.34313	1.87523	1.05234	1.06331	1.22244	1.47104	1.3394	1.32889	1.40405	1.45132	1.42223	1.1387	1.28753	1.34907	1.53997	1.41701	1.29276	0.636358	1.47384	0.882691	0.951682	0.79429	1.17635	1.33309	1.04746	1.38036	1.35267	1.44046	1.29957	0.832624
150	'temporal ctx'	1.49091	0.719238	1.28843	1.75715	1.26543	1.41152	0.888392	0.957463	1.00782	1.2994	1.74953	1.64338	1.29056	1.34497	1.24712	1.38291	1.30519	1.14738	1.34336	1.25834	1.07597	0.93579	1.07404	1.25839	1.52459	1.37967	0.955261	1.01747	0.736124	1.39656	1.2019	1.38243	1.38087	1.47276	1.134	0.459034	1.46335	1.5155	0.91363	1.04733	0.745583	1.25152	0.817011	1.13805	1.15998	1.07641	1.05341	1.19525
121	'raphe linear'	-0.0976818	1.47068	1.94556	1.60535	1.27478	1.02803	1.20404	0.913494	0.659055	1.03785	1.11677	0.923272	1.34882	0.675574	1.16908	1.54148	1.89292	0.84968	0.95042	1.31544	1.70453	1.40762	1.37866	1.35956	1.03818	1.19865	2.37972	1.19145	1.40236	0.833002	0.782122	1.28203	1.25905	1.46988	0.671389	0.609679	1.829	1.38962	1.17736	0.910118	1.04644	1.02741	0.843507	0.562808	1.21226	0.8233	0.857003	0.7313
23	'auditory ctx'	0.900032	1.23399	0.963074	1.50461	0.850863	1.22718	0.865252	1.27123	0.994393	1.25793	1.48427	1.63209	1.12468	1.49566	1.14748	0.991886	0.511439	1.25484	1.16536	0.95082	1.0094	0.737621	1.23327	1.40377	1.44626	1.59903	1.13623	1.04786	0.533694	1.33688	0.888765	1.25517	1.32221	1.2772	0.991464	1.05052	1.39684	1.03033	0.781104	0.97547	0.876715	1.03156	1.09505	1.25651	1.31421	1.03947	1.07039	1.0367
146	'subthalamic nucleus'	1.85194	1.21569	0.8684	1.80657	0.827053	0.774242	0.919704	0.469483	1.0433	0.925233	1.27981	1.23865	0.931	1.01422	1.01584	1.34188	1.37045	1.35315	1.31674	0.885935	0.484784	1.12729	1.35141	1.605	1.44039	1.68411	1.34375	1.39512	1.22831	0.670759	0.814557	1.25629	3.46884	3.0881	1.69577	1.8006	1.56784	1.05146	1.27521	1.25921	1.64424	1.56642	1.93004	1.7933	1.48214	0.756001	1.26307	1.16726
83	'medial amygdaloid nucleus'	0.670503	0.863858	0.574506	2.0838	0.994251	1.1396	1.15652	0.841258	1.06451	1.01023	1.25702	0.744608	1.27177	1.40626	1.01243	0.917645	1.01222	1.26166	1.33374	1.41282	1.08084	1.68124	1.71591	3.22797	2.0035	2.27019	1.56989	2.71731	1.2326	0.970963	1.15731	1.00203	1.57483	2.24528	1.19536	1.33971	1.55223	1.27407	1.45216	1.28868	1.68807	1.64324	1.49698	1.24893	1.51125	1.47488	0.928879	1.15378
50	'ectorhinal ctx'	2.3022	0.552067	2.09826	1.79139	1.35465	1.6309	1.76291	2.05743	2.14649	2.4133	1.76314	1.2912	1.43958	1.26818	1.1187	1.27309	0.746133	1.0459	1.08808	1.49917	1.21498	1.07464	0.961452	1.23843	1.38718	1.29125	1.02233	1.26012	0.985936	1.93367	0.785908	1.10442	1.35038	1.26509	0.825828	1.12796	1.53208	1.65402	0.723258	0.377546	0.622603	1.03466	0.726459	1.31446	1.29775	1.35057	0.619011	1.25106
26	'CA1 hippocampus ventral'	0.230475	0.893025	0.796293	2.61735	1.22608	1.41537	0.710534	0.699767	0.96465	1.36458	1.95032	1.10215	1.39207	1.12895	1.23948	1.4966	1.55403	0.974962	1.34606	1.46242	1.17389	1.54541	1.18627	1.77964	1.63333	1.83902	1.28269	1.6222	1.26537	0.762824	1.18722	1.08874	1.59119	1.48151	1.02967	0.936799	1.40613	1.28995	1.15817	0.908558	1.16077	1.23669	1.14823	1.13976	0.977257	1.17504	1.29832	0.84448
8	'root of trigeminal nerve'	1.67939	1.35189	2.01115	1.72435	1.5202	1.83732	2.05945	1.44103	1.85176	1.72118	2.13722	1.89104	2.01365	1.95901	2.23245	2.2288	2.30635	2.42237	2.65814	3.17826	2.46522	2.61825	2.08553	1.87391	0.671743	1.25739	1.26964	1.64664	0.89049	1.45539	1.08269	0.80063	1.72519	1.43964	1.21169	1.20679	1.19596	1.25348	1.0647	0.670839	0.846037	0.905958	1.2013	1.54846	0.883451	1.32794	1.06943	0.986019
112	'principal sensory nucleus trigeminal'	2.20658	1.42755	2.47928	1.87783	1.03673	1.52802	1.98333	1.34633	1.93564	1.39402	1.98476	2.1696	1.54244	1.99911	2.29535	2.18983	2.39021	3.33278	3.23262	3.15979	2.46566	2.38878	2.20681	1.53275	0.0845205	0.962422	0.916332	1.37931	0.966255	1.70021	1.0349	1.18162	1.64467	1.43981	1.35405	0.996326	0.870227	0.95273	0.813327	0.501849	0.596958	0.760315	1.35363	1.77574	0.973856	1.3435	0.834391	0.741993
97	'PCRt'	1.31541	1.56337	2.64366	1.98903	0.822741	1.06279	1.68574	1.38827	1.79996	1.74237	1.70222	1.45847	1.58967	2.68287	2.6523	2.54165	2.40797	2.79069	3.32114	3.34512	2.83468	2.3971	2.19603	1.11585	0.0638966	0.689843	1.18692	0.976085	0.597287	1.41867	1.06358	0.798938	1.48487	0.779392	1.15253	0.69337	1.01675	0.783366	0.375146	0.273436	0.532644	0.929012	0.860766	1.1251	0.338108	1.37557	-0.0020453	0.186792
66	'inferior olivary complex'	0.911991	2.81828	0.915201	2.07235	1.10767	0.63012	0.585922	0.398176	0.909162	0.587449	0.914505	-0.123401	0.639596	1.57622	2.85783	1.82281	2.47691	0.824735	1.35741	2.29868	2.77712	1.66817	2.03605	-0.924892	-1.3305	-0.646198	2.50525	0.639546	1.08684	0.874052	-0.914451	0.613569	1.25477	0.615211	0.752022	0.406318	1.58761	1.82946	1.97674	0.168683	0.432258	-0.184528	0.567648	0.677832	-0.329741	0.381601	-0.454644	-0.259967
56	'gigantocellular reticular nucleus pons'	1.49456	3.22111	3.52446	1.64769	1.05612	1.0332	2.11184	1.46567	2.05963	2.15947	1.63769	1.14254	1.45199	1.68025	2.69093	1.34075	1.80245	1.31851	1.57021	2.86686	3.11923	2.83332	2.16195	0.674201	0.306685	0.681273	0.852311	0.854	0.523951	1.3726	1.47451	0.233872	1.44353	0.438925	-0.0672296	0.279064	1.43438	1.18968	0.555225	-0.359546	0.163853	-0.238302	0.282171	0.310986	-0.0604285	0.854955	0.179362	-0.175234
123	'raphe obscurus nucleus'	0.460669	2.40495	3.5035	1.64801	0.745208	0.724279	1.26502	0.844956	1.00451	1.55004	1.10227	1.58218	1.27891	1.86009	1.80422	0.60509	1.36645	1.08021	0.376309	1.81335	1.39396	1.99188	0.966798	1.06266	0.193724	0.870257	0.632359	0.184224	1.73719	1.44184	1.10424	0.670016	1.76795	0.169592	0.49503	-0.325147	0.89703	0.879116	-0.152333	-0.262213	-0.321696	-0.672021	0.268355	0.254684	-0.478914	0.789534	1.58861	-0.313332
47	'dorsal raphe'	1.3515	1.14695	0.72416	1.9349	1.26559	1.10847	1.20759	1.1814	0.838077	1.27168	2.87523	1.29413	1.83612	1.69276	1.59207	1.20114	2.4564	0.903067	1.52299	0.430534	0.717102	1.76608	1.13398	0.928536	1.06783	0.904509	1.26356	0.774426	0.729851	1.12552	0.555993	1.80285	1.15136	1.27741	1.04797	0.549749	1.50385	1.25894	1.23546	1.23433	1.3335	1.01861	1.17847	1.41858	1.4969	0.640697	0.860505	1.41938
62	'inferior colliculus'	3.27158	0.743781	0.998546	2.42574	0.827002	0.932335	1.98174	3.38535	3.23521	3.21584	2.79269	1.95149	1.01151	1.01625	1.21809	2.07193	1.6575	1.42215	1.66376	1.15054	0.337473	0.584653	0.788709	1.33036	1.25273	1.41823	1.17023	1.27655	1.02834	2.79636	0.939873	1.33492	1.44875	1.07967	1.32582	1.25532	1.56927	1.57149	1.07023	1.4898	0.921079	1.25988	1.08937	1.63637	1.67139	0.745296	0.606427	0.986101
158	'cochlear nucleus'	1.29735	0.874654	2.00745	1.55323	1.06728	1.16361	1.84058	1.82051	1.91358	2.10096	2.01628	1.76231	1.36299	1.67998	2.02801	2.2381	2.49477	2.06869	2.29161	2.66089	2.13276	1.90595	1.93352	1.61932	0.571804	1.14481	1.08492	1.04699	1.04594	1.55589	1.37122	0.741482	1.73706	1.0507	0.869182	0.991237	1.14657	1.57053	1.0346	0.697969	0.223493	0.440683	0.599125	1.68482	0.892721	0.785038	1.22516	0.782193
144	'solitary tract nucleus'	1.36107	1.22864	2.4551	1.34087	0.232342	0.879322	1.66735	1.00263	1.50288	1.39336	1.58724	1.34184	1.33943	1.39871	1.56654	1.97874	2.10488	2.13385	2.31783	2.10631	2.10559	2.0005	2.27969	1.17454	0.186658	0.98674	0.472648	0.759811	1.09349	1.42117	1.58881	1.36518	1.50163	1.19183	0.323387	0.620602	1.61562	0.888303	0.964342	-0.124173	0.319527	0.226624	0.921628	1.6874	0.735848	0.0220374	-0.326278	-0.0779402
38	'crus 2 of ansiform lobule'	1.79326	2.59703	1.42698	1.39761	0.430792	1.67717	2.68893	1.94035	1.99525	2.2189	2.71267	2.13438	1.70106	1.16371	1.78216	1.03934	1.14323	1.22601	1.73872	2.65763	2.67118	2.82002	1.5433	0.357895	0.490093	0.0836526	-0.0804529	-0.268191	0.102024	0.929697	1.34919	-0.250841	1.02826	0.551253	0.419842	-0.125919	0.345875	0.649067	0.236978	-0.817934	0.112359	0.356299	0.289804	0.266008	-0.619878	-0.271647	0.366851	-0.906217
105	'paramedian lobule'	1.4164	2.32208	1.36524	0.920555	-0.380813	0.575534	1.93232	1.59029	2.70482	2.73009	1.34774	1.0106	1.37316	1.37159	2.90586	1.33825	1.14584	1.37329	1.2915	1.69315	1.89949	2.73622	1.59337	0.887988	-0.704526	-0.478593	0.228611	0.337546	1.47696	0.121226	1.02764	0.803072	0.717005	0.725681	1.2907	-0.467205	0.800889	0.220771	0.941484	0.695638	1.58495	1.41266	0.592327	0.419501	-0.19125	-0.209163	-0.500357	-0.61499
36	'copula of the pyramis'	2.04465	1.54167	2.41651	0.680618	0.067201	0.857075	1.54853	1.29282	2.14066	1.74641	1.79528	0.978317	0.97745	2.84757	2.11756	2.37741	2.26805	1.12703	1.73748	1.99753	1.85023	2.06267	1.87739	0.515058	-1.23992	-0.73328	0.149218	0.109541	1.34052	1.64612	1.40725	0.888034	0.914812	1.10774	1.39105	-1.25264	0.816952	1.1877	1.13767	-0.0582295	1.74218	1.6014	0.24174	0.666748	-0.24704	-0.243963	-0.157054	0.00267174
65	'interposed nucleus'	1.4626	2.26396	2.36205	1.51937	0.135812	-0.372398	2.19966	2.26523	3.16935	2.97144	2.41382	2.04764	0.69125	1.19342	1.45779	1.72855	1.6738	1.76032	1.77564	2.07082	1.22874	1.24426	0.565021	1.26113	-0.067426	-0.0460243	1.14257	0.745737	1.15481	1.1298	0.683064	0.767511	0.786333	0.711822	1.05473	0.83404	0.693188	0.854024	1.17572	0.478427	0.750813	1.16937	0.470401	0.953755	0.0921093	-0.00510868	0.124193	0.331905
159	'vestibular nucleus'	1.19721	1.78697	4.1323	1.71615	0.0798183	0.551957	1.86463	1.98931	1.96802	2.14855	2.4935	2.54374	1.74907	1.93323	2.10086	2.38838	2.89288	2.10521	2.00384	2.28191	2.00587	2.02365	1.30309	0.903457	0.67935	0.874273	1.21002	0.357463	0.340448	1.78858	1.43603	0.998497	1.01899	0.434653	0.424738	0.587041	1.06182	0.720371	0.371289	0.205081	-0.117179	0.522537	0.454643	0.867667	-0.22611	-0.414248	-0.00844378	-0.231768
84	'medial cerebellar nucleus fastigial'	0.118004	2.30528	2.48728	1.05862	0.357666	0.165541	1.8283	2.17765	2.6216	2.87961	1.59	0.898731	0.417008	0.918011	1.57679	1.65459	2.10561	1.42074	1.47991	1.72988	1.27441	1.21016	0.800356	0.800327	0.256684	0.383984	1.24757	1.27467	1.09249	0.437597	1.21903	-0.217973	0.644748	0.671013	0.926084	0.311267	0.851889	0.624788	1.18895	0.437557	0.832939	0.705449	0.585082	0.8477	0.0489419	0.56907	-0.234324	-0.219434
13	'9th cerebellar lobule'	1.59373	1.20343	1.72471	0.00259538	0.208137	0.473388	1.55508	1.65921	2.21494	2.22755	1.97053	1.33547	1.74981	1.99282	3.61693	2.29801	1.73014	1.63696	3.20478	1.11617	1.15749	2.46995	1.7195	1.23634	-0.147805	-0.146083	0.673033	0.877195	0.883174	0.963247	1.09264	-0.313468	0.299346	1.29543	0.730031	-0.148931	0.651729	1.09853	1.67945	1.20576	1.96162	1.09368	0.967508	0.96244	0.759391	0.189073	-0.100545	0.477701
1	'10th cerebellar lobule'	1.27149	2.47416	3.25106	0.144796	0.439982	0.917441	1.77135	1.16538	1.14823	1.34947	1.5178	2.04354	1.75015	1.30546	1.8339	1.94454	1.70493	2.05351	2.62338	1.4303	1.17413	1.39751	1.80875	-0.0230813	-0.610081	-0.886969	0.518718	-0.712486	0.0301694	0.345344	1.45065	-0.241304	0.707628	1.09587	0.0804424	0.291786	0.992215	0.609408	0.74972	-0.062287	-0.0199513	-0.335826	0.853456	1.47458	0.62747	1.17315	0.902043	-0.548021
37	'crus 1 of ansiform lobule'	1.88334	1.89445	1.96386	1.66813	1.19271	1.49315	3.67276	2.33968	2.82098	2.81554	2.54851	1.89446	1.24959	1.01034	1.70239	1.38275	1.10508	1.29597	2.03333	1.781	1.9915	2.00854	1.65332	0.818443	0.374299	0.242998	0.818826	0.444336	1.27724	1.73124	1.0638	0.975105	1.00078	0.914145	0.138474	-0.0153663	0.779046	1.21481	1.17415	0.471891	0.745961	0.955404	0.691389	0.237276	0.185337	-0.0366157	0.58549	0.0404165
12	'8th cerebellar lobule'	2.64728	1.24312	0.822845	1.01962	-0.110328	0.192176	1.84815	2.16879	2.82074	1.93442	1.73146	0.857198	0.326288	1.37241	1.72848	1.44653	1.0942	1.40428	2.52168	1.98264	1.32873	1.85408	1.29289	0.358557	0.378275	-0.305116	0.217735	0.602592	0.489743	1.24925	0.844191	-0.504193	0.546653	1.19449	-0.160875	-0.203406	0.985739	0.987771	1.19279	0.81893	1.01396	0.582647	0.818372	-0.846923	-0.880631	-0.497301	-0.391184	0.125556
10	'7th cerebellar lobule'	2.55892	1.61545	0.768515	-0.659682	-0.368935	0.133654	1.96593	1.92455	2.09212	1.6358	2.45221	1.70162	-0.653365	0.240171	0.624524	1.43952	1.26055	2.19217	2.95936	2.60352	2.0749	3.20072	0.377514	-1.13501	0.552382	-0.374701	0.559927	0.0578708	0.0315359	1.47316	0.66919	-0.535362	0.355456	0.455979	-0.698427	-0.226358	1.51358	1.46993	1.06823	0.00420366	0.164242	-0.118961	-0.496	-1.54116	-1.8529	-0.924104	-0.450536	-0.944041
9	'6th cerebellar lobule'	1.83119	0.96645	1.87522	-0.263735	0.749779	0.272161	3.21549	3.6297	2.77135	2.80639	2.93863	1.88783	0.219665	0.090994	1.46094	2.29931	2.1993	1.85132	2.44509	2.47433	1.62286	2.06572	0.59947	-0.389742	-0.517363	-0.82511	0.60684	-0.757227	0.53665	2.72137	1.85233	-0.651999	0.544765	0.450429	-0.319418	-0.535072	1.13435	1.6011	0.658992	-0.0305282	-0.0966657	0.395923	-0.518546	0.0281314	-0.365424	-0.565041	0.337479	-0.171591
2	'1st cerebellar lobule'	0.711911	2.67173	3.77996	1.50203	-0.04574	0.731872	1.99137	2.08931	2.18272	3.15337	3.31304	2.02012	0.701118	2.63126	2.03317	2.32274	3.72198	2.49548	1.71018	1.51277	0.934608	0.440294	0.560803	1.1167	1.05104	1.56709	1.59985	0.676953	1.28709	1.05128	0.542348	0.758302	1.00448	1.00066	0.28005	0.932195	0.322101	-0.17444	0.76218	0.716397	0.491926	1.05769	0.600461	0.614258	0.129199	0.0729422	0.0176237	-0.250949
70	'locus ceruleus'	1.41871	1.1809	3.11524	1.64539	1.06117	1.18727	2.31066	2.39911	1.85329	1.97357	3.05006	3.99702	1.01418	1.417	1.70688	2.76758	4.04734	2.53884	2.89473	1.32395	1.06611	0.906691	0.250402	0.853985	0.644294	0.981675	2.04451	0.305272	1.45302	1.41949	0.410888	1.03551	1.47628	1.17917	0.863188	0.405506	0.769711	0.691322	0.606831	0.968221	0.751552	1.46497	0.504661	-0.0325213	0.210322	-0.450044	0.775303	0.383282
154	'trapezoid body'	1.51057	4.1596	2.17968	1.10448	1.26114	1.44713	1.35244	0.922244	1.33345	1.56196	1.32122	1.03009	1.95296	2.21225	3.2609	1.54704	1.42237	1.42913	1.64405	2.11374	2.65213	3.35231	1.93413	0.737551	0.79239	0.630601	1.33866	1.07402	0.65204	0.661792	0.813791	0.668164	1.43453	1.23071	-0.0312087	1.20022	1.24868	0.859989	0.403984	0.401275	0.571421	0.12982	1.0624	0.409686	0.520276	0.657262	1.17688	0.735258
54	'flocculus cerebellum'	1.8739	1.58902	2.11048	1.48371	0.555812	0.468415	1.93381	2.17422	2.50567	2.35494	1.60884	1.64177	1.79935	1.49364	1.79623	1.85678	1.66236	1.2235	1.69673	2.35747	1.96131	2.07589	1.4065	1.6727	1.50284	1.66902	0.750878	1.58846	1.32833	1.29562	1.20787	0.545277	1.32866	0.918078	0.850232	0.549964	0.641221	0.44385	0.13865	0.26782	0.234989	0.741675	0.380914	1.28608	1.18393	0.850785	0.94805	0.888299
99	'paraflocculus cerebellum'	1.11699	1.53746	2.12339	2.0984	0.578641	0.71047	2.59273	2.48557	2.83272	2.8035	2.42288	1.92861	1.71172	2.48444	2.23963	1.63241	1.61387	1.78092	1.90282	2.18589	2.1545	2.34537	1.47048	1.98438	1.36814	1.23154	1.36868	1.74345	0.686146	1.29036	0.450923	0.222359	1.22837	1.18898	0.971986	0.460716	0.990274	0.640353	0.763395	0.843456	0.88245	1.18876	0.857983	0.683282	0.592562	0.689762	0.631749	0.55049
69	'Lat'	0.581724	1.25754	2.40966	2.10806	0.824602	0.260384	2.15179	1.63173	2.50416	1.94189	1.90106	1.47576	0.766889	0.945361	1.19585	1.3438	1.80952	1.70848	1.44254	1.56452	1.42625	1.3081	0.79001	0.671181	0.036159	-0.316223	0.616178	0.430282	0.642371	0.828932	0.771091	0.831648	0.902859	0.588906	1.26496	0.728302	0.56538	1.13827	0.866856	0.298763	0.567903	0.792768	0.974774	1.28177	0.394562	0.357859	1.01395	0.483117
[truncated: 123 more columns]

## Sheet: Group3hit
Table 4C Matrix of Z scores for three hits
		101	122	46	29	92	19	140	6	5	4	3	96	106	129	107	45	32	7	148	11	93	110	143	61	35	24	100	30	21	125	135	76	171	73	138	94	149	86	104	22	163	119	18	89	77	39	91	151
		'pineal gland'	'raphe magnus'	'DPGi'	'CA3 hippocampus ventral'	'neural lobe pituitary'	'anterior lobe pituitary'	'simple lobule cerebellum'	'5th cerebellar lobule'	'4th cerebellar lobule'	'3rd cerebellar lobule'	'2nd cerebellar lobule'	'parabrachial nucleus'	'pontine nuclei'	'reticulotegmental nucleus'	'pontine reticular nucleus caudal'	'dorsomedial tegmental area'	'central gray'	'motor trigeminal nucleus'	'sub coeruleus nucleus'	'facial nucleus'	'olivary nucleus'	'periolivary nucleus'	'supraoptic nucleus'	'intercalated amygdaloid nucleus'	'cortical amygdaloid nucleus'	'basal amygdaloid nucleus'	'posterior hypothalamic area'	'central amygdaloid nucleus'	'anterior pretectal nucleus'	'retrosplenial caudal ctx'	'primary somatosensory ctx trunk'	'lateral posterior thalamic nucleus'	'zona incerta'	'lateral hypothalamus'	'suprachiasmatic nucleus'	'paraventricular nuclus'	'supramammillary nucleus'	'medial mammillary nucleus'	'premammillary nucleus'	'arcuate nucleus'	'ventral medial nucleus'	'retrochiasmatic nucleus'	'anterior hypothalamic area'	'medial preoptic area'	'lateral preoptic area'	'diagonal band of Broca'	'medial septum'	'triangular septal nucleus'
101	'pineal gland'	0	-0.547611	0.254111	1.53695	1.09329	0.231485	0.722834	1.46834	0.776346	-0.169693	-0.929912	-0.147656	3.2675	0.446116	1.2189	0.877232	-0.305445	-0.632963	0.20252	0.673454	0.911016	0.683615	1.33809	-0.243698	0.442727	-0.0994788	1.32988	0.134579	2.05965	1.67835	0.193218	2.1199	1.6011	2.83689	1.23338	1.89823	2.15723	3.55194	2.17337	0.63672	0.853057	1.47835	2.06173	2.10118	0.520464	0.166276	-0.500939	0.937812
122	'raphe magnus'	-0.547611	0	1.24566	1.08947	0.0518091	1.21678	0.469091	-0.0890681	0.0510165	1.67652	3.00394	1.91954	1.01685	2.38973	1.61623	1.04434	1.2877	1.0999	0.758018	2.31888	2.87137	1.26702	1.49637	1.09622	0.827713	1.01551	0.650564	1.26499	0.99839	0.341906	0.0767816	1.51956	1.04863	1.24478	0.252677	0.22632	0.833589	0.429984	1.03502	0.534283	0.737701	0.898882	0.367458	0.210097	0.343334	0.711717	0.932979	0.267659
46	'DPGi'	0.254111	1.24566	0	0.516231	0.957443	1.4727	1.26486	1.66076	1.54094	0.630731	0.788277	1.03036	1.16492	-0.417247	1.48194	0.968082	1.52809	1.05567	1.06175	0.786805	0.463674	0.645509	0.657471	1.29358	1.02559	0.633999	0.594481	0.90968	0.847641	0.22441	0.399908	1.23241	0.609292	0.588106	1.96788	1.075	0.890606	1.09346	0.51059	1.09655	0.948784	1.02403	1.40209	0.730146	-0.0371046	0.0604298	0.943826	1.13905
29	'CA3 hippocampus ventral'	1.53695	1.08947	0.516231	0	1.23678	0.929469	0.577462	0.723884	0.553552	0.51058	1.49217	1.15337	0.137146	0.932457	0.840576	1.69639	2.58272	1.32035	1.28	0.309544	0.125231	0.382194	0.672401	1.91983	1.25765	1.32163	0.930014	1.58853	0.911483	1.30856	1.04913	1.67291	1.58303	0.826077	1.14888	0.643292	0.875372	1.39397	1.42872	0.847818	0.953853	0.97135	0.585237	0.921218	0.88998	0.975635	1.29721	0.961496
92	'neural lobe pituitary'	1.09329	0.0518091	0.957443	1.23678	0	2.83678	0.435633	0.428007	0.868141	0.391776	0.694787	1.36207	1.34821	1.59832	1.54717	1.7555	1.90921	1.52916	1.45922	0.92031	1.36094	1.32447	0.764026	0.851813	1.45722	1.27248	1.44968	1.06613	1.21133	0.921387	-0.0520944	1.00705	1.31819	1.38873	1.68454	0.219821	2.06655	3.35274	1.98269	1.32808	1.10748	0.382404	1.39297	0.75939	0.66185	0.153535	0.392604	0.533818
19	'anterior lobe pituitary'	0.231485	1.21678	1.4727	0.929469	2.83678	0	0.225786	-0.191929	0.0319952	0.362967	0.62678	1.24762	1.63738	0.990688	1.24166	1.40194	1.1224	1.36056	1.12503	0.993045	0.866057	1.27066	0.916788	0.485491	1.10475	1.07214	0.708489	1.22316	1.30729	0.702885	0.927741	1.05664	1.45789	1.62201	1.30641	0.320177	1.41279	1.81248	1.03935	0.614497	1.09153	0.487009	1.73202	0.695621	0.536451	0.599266	0.387192	0.551577
140	'simple lobule cerebellum'	0.722834	0.469091	1.26486	0.577462	0.435633	0.225786	0	1.75026	1.17701	1.79241	-1.62768	0.625204	1.37317	0.941808	0.695596	-0.279476	-0.856321	0.937703	0.905988	0.193076	0.129101	0.918838	-0.386848	0.598884	0.0400719	1.55285	0.513853	0.0961824	1.31827	2.23539	1.03099	1.05902	0.143872	0.138597	-1.2636	0.939292	0.395852	0.918031	0.531058	2.19516	0.892609	0.518571	0.620622	0.290584	0.628742	0.817696	-0.397567	-0.394848
6	'5th cerebellar lobule'	1.46834	-0.0890681	1.66076	0.723884	0.428007	-0.191929	1.75026	0	2.14174	1.47112	0.76868	0.726693	0.813955	1.49778	1.46617	1.0183	0.502667	1.07062	1.04178	0.759072	1.7993	0.68869	0.37573	1.12853	0.760456	0.670575	1.16992	0.0978899	1.41664	0.869359	0.780363	1.14728	0.595976	0.729373	0.0579948	0.138967	1.16237	0.890473	1.49591	0.915176	1.17325	0.861174	0.253155	0.323732	0.593133	-0.0177558	0.798635	0.674881
5	'4th cerebellar lobule'	0.776346	0.0510165	1.54094	0.553552	0.868141	0.0319952	1.17701	2.14174	0	3.23091	3.27764	0.709024	0.816021	2.02307	1.96725	1.66896	1.46432	0.593338	1.00422	-0.137324	-0.161461	0.381092	0.530624	1.21487	1.06383	0.56265	1.14498	0.255765	0.718692	0.953053	0.27481	0.52209	0.387364	0.869245	0.720113	-0.132063	1.56004	1.67839	1.21319	0.901546	0.619395	0.916371	0.421985	0.676187	1.19324	0.0727518	1.22234	0.614831
4	'3rd cerebellar lobule'	-0.169693	1.67652	0.630731	0.51058	0.391776	0.362967	1.79241	1.47112	3.23091	0	2.78027	1.76431	0.797831	1.85389	0.881217	1.69276	1.56221	1.05718	1.12961	0.0442747	-0.557466	0.174536	0.748029	0.695659	0.233562	0.340272	1.01729	0.750329	0.704237	1.11228	0.345078	0.903278	0.186264	0.660713	0.501988	0.396599	1.12346	1.00957	0.673528	-0.23335	-0.138049	-0.459909	0.679838	0.768831	1.26158	0.5661	0.444036	0.243787
3	'2nd cerebellar lobule'	-0.929912	3.00394	0.788277	1.49217	0.694787	0.62678	-1.62768	0.76868	3.27764	2.78027	0	2.48852	0.401527	1.87091	0.245465	1.99511	2.42833	1.46254	1.15391	0.758626	-0.156378	0.0699995	0.934926	1.06836	0.646913	0.80284	1.27034	0.842706	0.154853	1.20963	-0.177168	0.80392	0.50205	0.752409	0.722199	0.842292	0.978531	1.00013	0.353454	-0.094309	0.270284	0.206753	1.08903	0.618687	0.885124	-0.0382311	1.41713	0.79532
96	'parabrachial nucleus'	-0.147656	1.91954	1.03036	1.15337	1.36207	1.24762	0.625204	0.726693	0.709024	1.76431	2.48852	0	0.774301	1.48112	0.5441	1.80536	2.06745	2.38823	1.73301	1.21708	-0.157243	0.522772	0.811633	0.902311	1.40946	1.20507	0.755912	1.11205	0.587508	0.944138	0.411585	0.895796	0.55403	0.796455	0.571171	0.878734	0.795045	0.954085	1.07699	0.996656	0.483823	0.691151	0.554028	0.553067	0.317726	0.332708	0.687662	0.335059
106	'pontine nuclei'	3.2675	1.01685	1.16492	0.137146	1.34821	1.63738	1.37317	0.813955	0.816021	0.797831	0.401527	0.774301	0	1.8304	1.59718	1.53879	0.70819	1.38131	1.69338	1.69792	1.57309	1.96473	0.613481	0.430524	1.10189	1.08065	1.13405	0.559502	0.843458	0.697952	1.14947	0.90256	0.885853	0.924784	1.4306	0.447698	1.51197	1.45472	1.25991	1.08029	0.993355	0.798202	0.961697	0.493404	-0.0163435	0.810169	0.546018	0.285199
129	'reticulotegmental nucleus'	0.446116	2.38973	-0.417247	0.932457	1.59832	0.990688	0.941808	1.49778	2.02307	1.85389	1.87091	1.48112	1.8304	0	2.61475	3.22817	2.34994	1.11664	1.07405	0.504583	0.962534	0.354791	1.58228	-0.160465	0.142375	0.467223	1.11447	1.69314	0.375117	0.277874	0.683019	1.00173	1.40205	0.91817	0.76252	0.200951	2.06494	2.21878	1.59992	0.875602	1.04237	0.818433	1.76422	0.440518	0.499037	0.533512	0.0981009	0.280319
107	'pontine reticular nucleus caudal'	1.2189	1.61623	1.48194	0.840576	1.54717	1.24166	0.695596	1.46617	1.96725	0.881217	0.245465	0.5441	1.59718	2.61475	0	2.92658	1.65824	1.09273	2.15974	1.04251	1.92278	2.14029	1.72684	0.70698	0.729199	0.586611	1.00463	0.681699	0.817296	0.225671	0.415659	1.23706	0.726522	0.872144	1.40925	0.625655	1.01625	1.32559	1.03655	1.21781	1.06563	1.14183	0.921244	0.379512	0.432206	0.661805	0.407943	0.716509
45	'dorsomedial tegmental area'	0.877232	1.04434	0.968082	1.69639	1.7555	1.40194	-0.279476	1.0183	1.66896	1.69276	1.99511	1.80536	1.53879	3.22817	2.92658	0	3.02397	1.35345	2.75611	0.385288	0.277457	0.592445	0.994986	1.12476	0.645192	0.84192	0.56881	1.42136	-0.0299047	0.560194	0.498528	0.0868269	0.796317	0.428319	0.360844	0.822606	1.39983	2.31754	1.10171	1.47104	0.963244	0.563304	0.45154	0.980778	0.656233	1.3005	0.0901247	-0.498902
32	'central gray'	-0.305445	1.2877	1.52809	2.58272	1.90921	1.1224	-0.856321	0.502667	1.46432	1.56221	2.42833	2.06745	0.70819	2.34994	1.65824	3.02397	0	1.55743	2.52652	0.316557	0.349935	0.350407	0.634669	1.26551	0.895689	0.552443	0.406627	1.35175	-0.21337	0.500491	-0.0770256	0.0851073	0.247051	0.361799	0.312777	1.33527	1.08902	0.858501	-0.00632828	0.190019	0.11347	0.101091	0.313215	1.18575	0.978018	0.510263	1.58718	0.348614
7	'motor trigeminal nucleus'	-0.632963	1.0999	1.05567	1.32035	1.52916	1.36056	0.937703	1.07062	0.593338	1.05718	1.46254	2.38823	1.38131	1.11664	1.09273	1.35345	1.55743	0	2.56836	1.28343	0.403693	0.901588	1.00934	1.30713	1.62243	1.2617	1.27945	1.30227	1.17406	0.470864	1.58291	1.94234	1.17082	0.521388	0.497062	0.256042	0.860628	0.830388	0.923559	0.891888	0.387641	0.759176	0.308465	0.107982	0.0509116	0.60136	0.180714	-0.43777
148	'sub coeruleus nucleus'	0.20252	0.758018	1.06175	1.28	1.45922	1.12503	0.905988	1.04178	1.00422	1.12961	1.15391	1.73301	1.69338	1.07405	2.15974	2.75611	2.52652	2.56836	0	1.2953	0.952327	1.77675	1.59459	1.22144	1.16355	0.674828	1.04898	0.715349	0.764628	0.484376	0.475731	0.850725	0.792568	0.357487	0.837473	1.00094	0.859775	1.09203	0.667208	0.877924	0.873619	0.944968	0.583168	0.443825	0.471648	1.52525	0.462752	0.0412963
11	'facial nucleus'	0.673454	2.31888	0.786805	0.309544	0.92031	0.993045	0.193076	0.759072	-0.137324	0.0442747	0.758626	1.21708	1.69792	0.504583	1.04251	0.385288	0.316557	1.28343	1.2953	0	2.83662	2.13511	2.59655	1.41691	1.74492	1.41626	1.24211	1.56775	1.54316	0.446518	0.380942	1.55963	1.24455	0.207649	1.58839	0.470742	0.471265	0.542837	0.0217189	1.01606	0.616961	1.26799	0.43887	0.083157	-1.00798	0.388185	0.987193	0.344493
93	'olivary nucleus'	0.911016	2.87137	0.463674	0.125231	1.36094	0.866057	0.129101	1.7993	-0.161461	-0.557466	-0.156378	-0.157243	1.57309	0.962534	1.92278	0.277457	0.349935	0.403693	0.952327	2.83662	0	3.33605	3.2016	1.35916	1.4009	2.32399	0.427907	1.96497	2.49233	0.649571	0.204306	1.63772	1.43487	0.608572	1.99868	0.648364	0.878568	1.11609	1.70993	1.51831	1.45389	1.66288	0.421944	0.550072	-0.402513	0.805336	1.08456	1.63789
110	'periolivary nucleus'	0.683615	1.26702	0.645509	0.382194	1.32447	1.27066	0.918838	0.68869	0.381092	0.174536	0.0699995	0.522772	1.96473	0.354791	2.14029	0.592445	0.350407	0.901588	1.77675	2.13511	3.33605	0	2.92719	1.38624	1.28997	1.90012	1.23265	0.91883	1.21192	0.682167	0.146359	0.887424	1.07939	0.835237	2.50492	0.893783	0.764782	0.952685	1.19297	1.33818	1.87242	1.9971	1.1823	0.757852	0.58631	0.744612	0.932209	1.30253
143	'supraoptic nucleus'	1.33809	1.49637	0.657471	0.672401	0.764026	0.916788	-0.386848	0.37573	0.530624	0.748029	0.934926	0.811633	0.613481	1.58228	1.72684	0.994986	0.634669	1.00934	1.59459	2.59655	3.2016	2.92719	0	0.609072	0.879774	0.814678	1.01441	0.951464	1.43831	0.296735	0.148002	1.53069	1.05308	1.32542	1.8055	1.10266	1.02459	1.29722	1.44591	1.47647	2.11173	1.99263	2.14499	1.67865	1.4387	1.58474	0.835097	1.20809
61	'intercalated amygdaloid nucleus'	-0.243698	1.09622	1.29358	1.91983	0.851813	0.485491	0.598884	1.12853	1.21487	0.695659	1.06836	0.902311	0.430524	-0.160465	0.70698	1.12476	1.26551	1.30713	1.22144	1.41691	1.35916	1.38624	0.609072	0	1.54839	2.27466	1.19624	2.23898	0.844858	1.34671	1.02013	1.76432	0.861817	0.774328	0.960161	0.324015	0.962714	0.925856	0.78822	0.120552	0.0615452	0.112587	0.42044	0.829793	0.648274	0.919878	0.655786	0.560915
35	'cortical amygdaloid nucleus'	0.442727	0.827713	1.02559	1.25765	1.45722	1.10475	0.0400719	0.760456	1.06383	0.233562	0.646913	1.40946	1.10189	0.142375	0.729199	0.645192	0.895689	1.62243	1.16355	1.74492	1.4009	1.28997	0.879774	1.54839	0	2.92421	1.17717	0.768274	1.42527	1.31831	0.94084	0.992786	1.42184	0.866275	0.819999	1.3993	0.853429	1.29312	1.34835	1.19667	1.2865	0.49074	1.22085	0.640562	0.790589	0.583577	1.09217	0.948959
24	'basal amygdaloid nucleus'	-0.0994788	1.01551	0.633999	1.32163	1.27248	1.07214	1.55285	0.670575	0.56265	0.340272	0.80284	1.20507	1.08065	0.467223	0.586611	0.84192	0.552443	1.2617	0.674828	1.41626	2.32399	1.90012	0.814678	2.27466	2.92421	0	0.882651	1.65139	1.40656	1.2082	0.907228	1.44145	0.916328	0.89995	0.590886	0.604353	1.01263	1.29621	1.48527	1.50031	1.57409	0.975959	0.766815	0.495297	0.525271	0.657092	0.616378	0.693378
100	'posterior hypothalamic area'	1.32988	0.650564	0.594481	0.930014	1.44968	0.708489	0.513853	1.16992	1.14498	1.01729	1.27034	0.755912	1.13405	1.11447	1.00463	0.56881	0.406627	1.27945	1.04898	1.24211	0.427907	1.23265	1.01441	1.19624	1.17717	0.882651	0	0.987984	1.54961	1.09708	1.10776	1.549	1.2482	1.68363	1.09613	1.11946	2.90656	2.52979	1.28165	0.459533	1.16587	1.48086	1.12949	0.789533	0.755518	0.559663	1.31657	0.793602
30	'central amygdaloid nucleus'	0.134579	1.26499	0.90968	1.58853	1.06613	1.22316	0.0961824	0.0978899	0.255765	0.750329	0.842706	1.11205	0.559502	1.69314	0.681699	1.42136	1.35175	1.30227	0.715349	1.56775	1.96497	0.91883	0.951464	2.23898	0.768274	1.65139	0.987984	0	0.739582	0.713294	0.577047	1.22908	1.14477	1.13808	0.870242	0.584269	1.35068	1.14346	1.15825	1.04986	0.760314	0.830612	0.765151	0.925217	0.707755	1.15823	0.761922	0.667175
21	'anterior pretectal nucleus'	2.05965	0.99839	0.847641	0.911483	1.21133	1.30729	1.31827	1.41664	0.718692	0.704237	0.154853	0.587508	0.843458	0.375117	0.817296	-0.0299047	-0.21337	1.17406	0.764628	1.54316	2.49233	1.21192	1.43831	0.844858	1.42527	1.40656	1.54961	0.739582	0	1.63137	0.860946	2.47877	1.20966	1.40549	1.03272	0.871194	1.44138	0.725518	1.26621	1.02903	1.64895	1.2817	1.60839	0.73873	0.371888	1.15005	0.510304	1.73925
125	'retrosplenial caudal ctx'	1.67835	0.341906	0.22441	1.30856	0.921387	0.702885	2.23539	0.869359	0.953053	1.11228	1.20963	0.944138	0.697952	0.277874	0.225671	0.560194	0.500491	0.470864	0.484376	0.446518	0.649571	0.682167	0.296735	1.34671	1.31831	1.2082	1.09708	0.713294	1.63137	0	1.24069	1.15894	1.26315	0.976461	0.828088	1.23261	0.495157	0.797011	0.898754	1.57032	1.20311	0.948481	1.42315	0.977368	0.832217	0.572693	0.872465	1.19686
135	'primary somatosensory ctx trunk'	0.193218	0.0767816	0.399908	1.04913	-0.0520944	0.927741	1.03099	0.780363	0.27481	0.345078	-0.177168	0.411585	1.14947	0.683019	0.415659	0.498528	-0.0770256	1.58291	0.475731	0.380942	0.204306	0.146359	0.148002	1.02013	0.94084	0.907228	1.10776	0.577047	0.860946	1.24069	0	0.686926	0.769229	0.539894	0.700606	0.485976	0.0612631	-0.255234	-0.189313	1.39935	0.541973	0.124163	0.9297	0.641309	0.431277	0.920684	0.116642	-0.198389
76	'lateral posterior thalamic nucleus'	2.1199	1.51956	1.23241	1.67291	1.00705	1.05664	1.05902	1.14728	0.52209	0.903278	0.80392	0.895796	0.90256	1.00173	1.23706	0.0868269	0.0851073	1.94234	0.850725	1.55963	1.63772	0.887424	1.53069	1.76432	0.992786	1.44145	1.549	1.22908	2.47877	1.15894	0.686926	0	1.41858	1.55499	1.37243	0.595447	1.20617	0.790048	0.723509	0.169793	1.47487	1.29616	1.34526	0.390814	0.270078	0.656578	1.06832	1.67383
171	'zona incerta'	1.6011	1.04863	0.609292	1.58303	1.31819	1.45789	0.143872	0.595976	0.387364	0.186264	0.50205	0.55403	0.885853	1.40205	0.726522	0.796317	0.247051	1.17082	0.792568	1.24455	1.43487	1.07939	1.05308	0.861817	1.42184	0.916328	1.2482	1.14477	1.20966	1.26315	0.769229	1.41858	0	1.91234	0.537917	1.04274	0.911238	1.17725	1.53694	1.30196	1.02611	1.00694	0.945032	0.738074	1.00886	0.648026	0.476801	1.20723
73	'lateral hypothalamus'	2.83689	1.24478	0.588106	0.826077	1.38873	1.62201	0.138597	0.729373	0.869245	0.660713	0.752409	0.796455	0.924784	0.91817	0.872144	0.428319	0.361799	0.521388	0.357487	0.207649	0.608572	0.835237	1.32542	0.774328	0.866275	0.89995	1.68363	1.13808	1.40549	0.976461	0.539894	1.55499	1.91234	0	0.98722	1.48737	1.76683	1.59347	2.25713	1.37699	2.1707	1.52277	2.09896	1.39973	1.68484	0.911607	1.24764	1.3877
138	'suprachiasmatic nucleus'	1.23338	0.252677	1.96788	1.14888	1.68454	1.30641	-1.2636	0.0579948	0.720113	0.501988	0.722199	0.571171	1.4306	0.76252	1.40925	0.360844	0.312777	0.497062	0.837473	1.58839	1.99868	2.50492	1.8055	0.960161	0.819999	0.590886	1.09613	0.870242	1.03272	0.828088	0.700606	1.37243	0.537917	0.98722	0	0.974199	1.5104	1.69975	0.798843	1.19508	1.63251	2.08647	2.29185	2.04793	0.897567	1.58577	1.37391	0.912817
94	'paraventricular nuclus'	1.89823	0.22632	1.075	0.643292	0.219821	0.320177	0.939292	0.138967	-0.132063	0.396599	0.842292	0.878734	0.447698	0.200951	0.625655	0.822606	1.33527	0.256042	1.00094	0.470742	0.648364	0.893783	1.10266	0.324015	1.3993	0.604353	1.11946	0.584269	0.871194	1.23261	0.485976	0.595447	1.04274	1.48737	0.974199	0	0.262024	-0.0575413	-0.143728	0.326908	0.880597	0.817759	3.19399	2.85041	2.75826	1.22756	1.22468	1.61708
149	'supramammillary nucleus'	2.15723	0.833589	0.890606	0.875372	2.06655	1.41279	0.395852	1.16237	1.56004	1.12346	0.978531	0.795045	1.51197	2.06494	1.01625	1.39983	1.08902	0.860628	0.859775	0.471265	0.878568	0.764782	1.02459	0.962714	0.853429	1.01263	2.90656	1.35068	1.44138	0.495157	0.0612631	1.20617	0.911238	1.76683	1.5104	0.262024	0	3.03242	2.02172	0.878413	1.14841	0.976429	1.07764	0.873922	0.561607	0.585118	1.73231	0.362636
86	'medial mammillary nucleus'	3.55194	0.429984	1.09346	1.39397	3.35274	1.81248	0.918031	0.890473	1.67839	1.00957	1.00013	0.954085	1.45472	2.21878	1.32559	2.31754	0.858501	0.830388	1.09203	0.542837	1.11609	0.952685	1.29722	0.925856	1.29312	1.29621	2.52979	1.14346	0.725518	0.797011	-0.255234	0.790048	1.17725	1.59347	1.69975	-0.0575413	3.03242	0	2.47847	2.06547	1.60976	1.3228	1.26194	0.638587	0.70907	0.64316	1.27442	0.277635
104	'premammillary nucleus'	2.17337	1.03502	0.51059	1.42872	1.98269	1.03935	0.531058	1.49591	1.21319	0.673528	0.353454	1.07699	1.25991	1.59992	1.03655	1.10171	-0.00632828	0.923559	0.667208	0.0217189	1.70993	1.19297	1.44591	0.78822	1.34835	1.48527	1.28165	1.15825	1.26621	0.898754	-0.189313	0.723509	1.53694	2.25713	0.798843	-0.143728	2.02172	2.47847	0	2.99768	2.85217	2.60255	0.78384	0.411211	0.74627	0.761521	0.976799	0.755078
22	'arcuate nucleus'	0.63672	0.534283	1.09655	0.847818	1.32808	0.614497	2.19516	0.915176	0.901546	-0.23335	-0.094309	0.996656	1.08029	0.875602	1.21781	1.47104	0.190019	0.891888	0.877924	1.01606	1.51831	1.33818	1.47647	0.120552	1.19667	1.50031	0.459533	1.04986	1.02903	1.57032	1.39935	0.169793	1.30196	1.37699	1.19508	0.326908	0.878413	2.06547	2.99768	0	3.15696	3.27477	1.09559	0.43151	0.521757	1.20386	1.59388	0.443882
163	'ventral medial nucleus'	0.853057	0.737701	0.948784	0.953853	1.10748	1.09153	0.892609	1.17325	0.619395	-0.138049	0.270284	0.483823	0.993355	1.04237	1.06563	0.963244	0.11347	0.387641	0.873619	0.616961	1.45389	1.87242	2.11173	0.0615452	1.2865	1.57409	1.16587	0.760314	1.64895	1.20311	0.541973	1.47487	1.02611	2.1707	1.63251	0.880597	1.14841	1.60976	2.85217	3.15696	0	3.99469	2.34776	0.96778	1.44283	1.24633	1.1801	0.87188
119	'retrochiasmatic nucleus'	1.47835	0.898882	1.02403	0.97135	0.382404	0.487009	0.518571	0.861174	0.916371	-0.459909	0.206753	0.691151	0.798202	0.818433	1.14183	0.563304	0.101091	0.759176	0.944968	1.26799	1.66288	1.9971	1.99263	0.112587	0.49074	0.975959	1.48086	0.830612	1.2817	0.948481	0.124163	1.29616	1.00694	1.52277	2.08647	0.817759	0.976429	1.3228	2.60255	3.27477	3.99469	0	1.7337	1.08156	1.34325	1.39959	2.02035	0.684273
18	'anterior hypothalamic area'	2.06173	0.367458	1.40209	0.585237	1.39297	1.73202	0.620622	0.253155	0.421985	0.679838	1.08903	0.554028	0.961697	1.76422	0.921244	0.45154	0.313215	0.308465	0.583168	0.43887	0.421944	1.1823	2.14499	0.42044	1.22085	0.766815	1.12949	0.765151	1.60839	1.42315	0.9297	1.34526	0.945032	2.09896	2.29185	3.19399	1.07764	1.26194	0.78384	1.09559	2.34776	1.7337	0	2.46603	2.07044	1.40657	1.02042	1.18904
89	'medial preoptic area'	2.10118	0.210097	0.730146	0.921218	0.75939	0.695621	0.290584	0.323732	0.676187	0.768831	0.618687	0.553067	0.493404	0.440518	0.379512	0.980778	1.18575	0.107982	0.443825	0.083157	0.550072	0.757852	1.67865	0.829793	0.640562	0.495297	0.789533	0.925217	0.73873	0.977368	0.641309	0.390814	0.738074	1.39973	2.04793	2.85041	0.873922	0.638587	0.411211	0.43151	0.96778	1.08156	2.46603	0	3.22963	2.66853	1.72908	1.48101
77	'lateral preoptic area'	0.520464	0.343334	-0.0371046	0.88998	0.66185	0.536451	0.628742	0.593133	1.19324	1.26158	0.885124	0.317726	-0.0163435	0.499037	0.432206	0.656233	0.978018	0.0509116	0.471648	-1.00798	-0.402513	0.58631	1.4387	0.648274	0.790589	0.525271	0.755518	0.707755	0.371888	0.832217	0.431277	0.270078	1.00886	1.68484	0.897567	2.75826	0.561607	0.70907	0.74627	0.521757	1.44283	1.34325	2.07044	3.22963	0	2.48284	2.03906	1.67483
39	'diagonal band of Broca'	0.166276	0.711717	0.0604298	0.975635	0.153535	0.599266	0.817696	-0.0177558	0.0727518	0.5661	-0.0382311	0.332708	0.810169	0.533512	0.661805	1.3005	0.510263	0.60136	1.52525	0.388185	0.805336	0.744612	1.58474	0.919878	0.583577	0.657092	0.559663	1.15823	1.15005	0.572693	0.920684	0.656578	0.648026	0.911607	1.58577	1.22756	0.585118	0.64316	0.761521	1.20386	1.24633	1.39959	1.40657	2.66853	2.48284	0	2.31264	1.21107
91	'medial septum'	-0.500939	0.932979	0.943826	1.29721	0.392604	0.387192	-0.397567	0.798635	1.22234	0.444036	1.41713	0.687662	0.546018	0.0981009	0.407943	0.0901247	1.58718	0.180714	0.462752	0.987193	1.08456	0.932209	0.835097	0.655786	1.09217	0.616378	1.31657	0.761922	0.510304	0.872465	0.116642	1.06832	0.476801	1.24764	1.37391	1.22468	1.73231	1.27442	0.976799	1.59388	1.1801	2.02035	1.02042	1.72908	2.03906	2.31264	0	2.72475
151	'triangular septal nucleus'	0.937812	0.267659	1.13905	0.961496	0.533818	0.551577	-0.394848	0.674881	0.614831	0.243787	0.79532	0.335059	0.285199	0.280319	0.716509	-0.498902	0.348614	-0.43777	0.0412963	0.344493	1.63789	1.30253	1.20809	0.560915	0.948959	0.693378	0.793602	0.667175	1.73925	1.19686	-0.198389	1.67383	1.20723	1.3877	0.912817	1.61708	0.362636	0.277635	0.755078	0.443882	0.87188	0.684273	1.18904	1.48101	1.67483	1.21107	2.72475	0
78	'lateral septal nucleus'	0.85126	0.774685	1.20652	0.986113	0.601752	0.633949	-0.510135	1.35245	1.15932	0.0450128	0.466576	0.730173	0.630121	0.163351	0.729211	-0.166836	0.433173	0.660064	0.335543	1.01177	1.90615	1.04718	1.06487	0.525226	0.930051	0.584412	0.869192	0.679049	1.07827	0.819189	0.326784	0.995096	0.943148	1.03671	1.5937	1.43655	1.36754	1.1965	1.2978	1.21663	1.40297	1.68953	1.05037	1.47168	1.49218	1.49528	3.07851	2.19322
44	'dorsal medial striatum'	1.15986	0.948453	0.945704	0.668414	0.590512	0.795958	0.100302	1.14441	0.769783	0.0127904	-0.221066	0.892047	1.03063	0.598616	1.05801	0.441088	0.324191	0.660606	0.832618	0.24409	0.882167	0.904567	1.13583	0.279936	0.570105	0.586246	0.993919	0.821445	0.80692	0.389899	0.332623	0.793959	1.0785	1.43516	0.481748	0.973495	1.23094	0.899662	1.70345	1.40473	1.61118	1.60656	0.850282	1.24592	1.21397	1.23538	1.8112	1.78956
42	'dorsal lateral striatum'	0.928019	0.496311	0.408591	0.990606	0.980785	1.04862	0.253155	0.731668	1.25423	0.696315	0.380981	0.663284	0.742717	1.45163	0.980328	0.931233	0.344556	0.857949	0.891798	0.144948	0.536322	0.926706	1.0846	0.589228	0.828327	0.715943	0.991774	0.772547	0.821933	0.83775	0.923289	0.971816	1.38094	1.3613	1.21352	1.43145	1.15376	1.28642	1.74514	1.64647	1.64334	1.48125	1.37881	1.46436	1.6519	1.14156	1.4377	1.6209
118	'paraventricular nucleus'	0.558276	0.633039	0.367529	0.462627	0.901776	0.432652	-0.531139	-0.0127382	-0.0648466	-0.00471135	0.277971	0.238957	1.19177	1.66439	0.523358	-0.42039	-0.115383	0.071433	0.147439	0.940609	0.631384	0.572154	0.889722	0.549746	0.814407	0.913405	0.272843	1.05381	1.28088	1.28982	0.581642	1.22878	0.738568	0.831678	1.18598	1.14071	-0.0966694	-0.105812	0.404509	0.830701	0.626843	0.731223	0.903054	1.4603	1.43174	1.22983	1.23115	2.56545
14	'anterior thalamic nuclei'	0.588526	0.532934	0.0318052	0.802809	0.879523	1.33418	0.366346	0.117942	-1.0085	-0.354523	0.525212	1.10804	1.78267	0.887462	0.17731	0.777427	0.502521	0.701638	0.830165	1.54407	0.877177	1.14386	1.15727	0.287691	1.07888	0.759311	0.587079	0.692239	1.70856	1.2323	0.52324	1.40389	1.39345	0.960745	0.941823	1.64523	0.60743	0.906238	1.19491	0.993118	1.41942	1.0617	1.4081	1.14623	1.36246	1.00508	1.0754	1.80524
145	'bed nucleus stria terminalis'	1.36393	1.40371	0.224673	1.1211	0.377176	0.40512	0.925008	1.15035	1.00536	0.491914	1.06092	0.624933	0.453211	0.384825	0.25402	0.217395	0.529907	0.964231	0.835709	-0.290949	0.328308	1.02838	1.01939	0.394719	1.1211	0.756856	0.54354	0.646007	1.0324	0.786186	0.279666	1.16454	1.56587	1.36409	0.450127	1.60774	0.899804	1.07251	1.75233	1.42259	1.63922	1.45787	0.887761	1.38687	2.24473	1.44909	1.60762	1.97397
58	'globus pallidus'	1.31992	1.19469	0.525092	1.085	1.17579	1.22434	1.30798	1.09035	0.58624	0.193579	0.8639	1.14989	0.944786	1.22998	0.510772	0.879298	0.96526	0.906484	0.792273	1.34529	1.98195	1.45144	1.26495	0.887134	1.16608	1.10925	0.801272	1.31	0.934832	1.21982	0.648879	1.0289	1.62904	1.17754	0.888192	0.952681	1.20722	1.36588	1.1734	1.23478	1.48883	1.34566	0.960015	1.27668	1.40328	1.01047	0.791042	1.06753
161	'ventral lateral striatum'	0.839021	1.67682	1.13831	1.12571	1.19163	1.84362	-0.00237442	0.710837	0.51362	0.284714	0.458291	0.943949	0.962152	1.09123	1.0288	1.17534	0.863733	0.679375	0.605409	1.29074	1.5482	1.40571	1.25342	1.14879	1.14953	1.13566	0.974092	1.62041	0.843434	0.65693	0.887006	1.07803	1.24957	1.18519	0.954843	1.07518	1.31326	1.18765	1.53018	1.17911	1.42447	1.1915	1.29767	1.41097	1.37091	1.21218	0.987225	1.11218
164	'ventral medial striatum'	1.06717	1.63754	0.488669	0.647282	0.86442	0.9127	0.140031	1.15773	1.27367	0.0647733	0.372939	1.00704	0.646871	1.14008	1.13529	0.678393	0.995419	1.09752	0.844057	0.568903	1.40888	1.24993	1.31642	0.705463	0.826082	0.81096	0.858858	0.855582	0.98229	0.975542	0.494676	1.00913	1.03935	1.15406	0.773166	1.4805	1.03323	1.00211	1.47092	1.15259	1.20633	1.30781	1.11789	1.41066	1.47922	1.23165	1.60976	1.80965
64	'insular ctx'	1.22276	0.440472	1.06358	0.815359	0.740448	0.966833	0.109419	0.976784	0.485686	0.313718	0.442149	1.0282	0.627891	0.455484	1.12067	1.60722	1.35264	0.821732	0.930443	0.240099	0.774292	1.03371	0.962589	0.908336	1.21165	0.914889	0.626262	1.06446	0.630157	0.701411	0.861211	0.813857	0.782757	0.839766	1.45259	1.27855	0.681958	0.891391	1.21571	1.18894	1.39901	1.31984	1.37716	1.31173	1.21199	1.28346	1.01743	0.845399
114	'perirhinal ctx'	0.438008	0.762944	0.552274	1.69684	0.594471	0.694987	0.425754	0.666472	0.337045	0.34954	0.468695	1.2855	0.326387	0.551733	0.917112	0.305195	0.671203	0.835393	1.4232	1.78093	0.977568	1.31598	1.72451	1.44253	1.53946	1.44321	0.809326	1.22845	1.05273	0.806036	0.251432	1.01656	0.691872	0.742103	0.93513	0.411341	1.45633	1.57557	1.56646	1.47863	1.56358	1.20733	0.81372	0.817122	1.26498	1.01335	1.40095	1.72493
90	'medial pretectal area'	-0.158548	0.499689	0.762943	0.54822	1.75145	1.48756	1.9042	0.431057	0.960147	0.604664	0.013685	0.112537	1.44208	0.12624	0.601803	0.262657	-0.641013	0.470459	0.577393	1.9956	1.30199	0.964107	0.938158	0.756432	1.15812	1.0005	0.966263	1.33773	1.90495	1.80994	0.492793	1.21025	0.999363	0.578195	0.853165	0.0984645	0.698734	1.34349	0.818214	1.48061	0.816308	0.602885	0.881585	0.868698	0.95478	0.865657	-0.171578	0.62248
51	'endopiriform nucleus'	0.33391	0.982521	0.766039	0.758161	0.527829	0.857324	0.196965	0.619085	-0.016262	0.0980133	0.310837	0.816779	0.670541	0.944955	0.684166	0.803513	0.771343	0.741283	0.457658	1.02391	1.35068	0.365832	1.11126	0.821706	1.14076	1.3008	0.370637	1.57437	0.450671	0.915348	0.791868	0.389908	0.728003	0.727649	1.20219	1.22226	0.56684	0.57618	1.14046	1.30283	1.05219	1.04837	1.2401	1.31747	1.2604	1.37267	0.190713	0.59639
103	'rostral piriform ctx'	1.12114	0.56941	0.709446	0.815436	0.697495	0.712372	-0.35324	0.684576	0.133042	-0.147043	0.300079	1.05288	0.988563	0.902174	1.06733	0.938126	0.855164	0.685654	0.981294	1.04574	1.01412	0.786372	0.815518	0.906674	1.32294	1.062	0.210877	1.035	0.1847	0.622591	1.1304	0.00916542	0.51237	0.467594	1.11181	1.17794	0.678786	1.00975	0.778852	0.775791	0.514888	0.533661	0.940469	1.16171	0.731528	1.15298	0.388998	0.486976
165	'ventral orbital ctx'	1.23506	0.884201	1.25801	1.22629	0.403811	0.233701	0.133845	1.54712	1.32074	0.324787	0.401834	0.738739	1.11564	0.804427	0.957268	0.915627	1.29394	1.05372	1.06327	0.971726	0.995478	0.269718	0.843004	1.01888	0.749089	0.519362	0.941358	1.37256	0.247035	0.641073	1.27855	0.450997	0.641921	0.689368	0.932418	0.97046	0.834773	0.681278	1.91761	1.54526	0.728994	1.07049	0.646148	1.20678	0.83455	1.23867	1.2498	0.498553
152	'tenia tecta ctx'	0.839911	0.580567	0.515615	1.53541	0.234134	0.312715	-0.210472	0.658373	0.999539	0.512456	1.04944	1.2746	0.279625	1.00489	1.24966	1.37569	1.4195	1.51187	1.37154	0.760104	0.443277	0.50636	0.92999	1.16719	1.38552	0.954093	0.340945	1.34768	0.140677	0.666799	1.24313	0.491046	0.988046	0.589841	1.08186	0.887789	0.597032	1.07074	0.906474	0.694693	0.62438	0.983573	0.689759	1.06354	1.35506	1.87636	2.62442	0.430539
63	'infralimbic ctx'	1.01628	0.581885	0.311599	1.72574	0.036511	0.35583	-0.152675	1.98975	1.27179	0.0327877	0.994364	1.53842	0.622074	1.11925	0.704386	1.38595	2.53665	1.65771	1.43693	1.16362	0.86701	-0.257164	0.95223	1.2379	1.22262	0.877281	0.650573	1.35681	0.326956	0.606088	0.994335	0.893753	0.984407	0.386678	0.580835	1.24894	0.689618	0.368799	1.07655	1.16503	0.845189	1.19025	0.815608	1.01707	0.95259	1.46039	2.20943	0.457281
75	'lateral orbital ctx'	1.4562	-0.235145	1.21726	1.50606	0.0518067	-0.00554816	-0.866017	1.33466	1.38917	-0.0375874	0.437531	1.1267	1.54584	0.00504704	0.706209	1.44421	1.47722	1.02973	0.975814	0.155495	0.195709	-0.0552801	0.104908	1.55445	0.963396	0.854076	0.545098	1.4512	0.115365	1.05223	1.13597	0.193732	0.427374	0.683216	1.63427	1.26798	0.686881	0.300894	1.29847	1.75008	1.02901	1.26505	0.751486	1.47508	0.967554	1.53499	1.81739	1.3675
88	'medial orbital ctx'	1.92715	-0.760683	0.405452	1.39611	0.560022	-0.236851	-0.504311	1.35008	1.94879	0.293471	-0.00785713	0.859627	1.26443	1.14088	1.30453	1.84455	2.20305	0.7038	1.09199	-0.741013	0.116972	0.448083	0.831636	0.877259	1.94935	0.892299	0.52837	0.915218	-0.235446	0.615208	0.308616	-0.0159881	1.55978	0.96806	1.50569	0.979858	0.989044	1.53181	1.95241	2.87384	1.6084	1.63151	0.577701	1.36913	0.988541	1.1259	0.685914	-0.608953
20	'anterior olfactory nucleus'	1.28547	0.605739	-0.153817	1.19219	-0.0205984	0.16611	-0.515334	0.920218	0.75663	0.607311	1.42101	1.33385	0.914871	1.72349	0.922357	0.912971	1.42608	0.104784	0.642863	0.683842	0.319742	0.0132137	0.59017	0.212843	1.07666	0.319676	0.00999975	0.542271	-0.0995432	0.508683	0.409042	-0.326646	0.29916	0.105328	0.88117	0.830831	0.226542	0.271902	0.395198	0.184004	0.353421	0.885902	0.585802	1.12696	0.814218	1.39067	1.7163	0.179588
59	'granular cell layer'	1.25658	0.807459	0.393199	0.850678	0.604758	-0.0421563	0.040862	1.74265	1.69258	0.517785	0.714301	0.90305	1.11762	1.5879	1.00975	1.75748	1.20258	0.869585	0.989053	0.566561	0.53834	0.65677	0.581003	1.19974	1.0752	0.576346	0.758067	0.629194	-0.276086	0.699781	0.901681	0.171121	1.05435	0.658611	0.686715	0.814434	0.256925	0.799749	0.92942	0.720563	0.616732	0.837715	0.663895	1.13038	0.87444	0.775362	0.401685	0.849631
53	'external plexiform layer'	1.71244	0.768128	1.34182	0.614447	0.392346	-0.068118	0.215994	1.91245	1.89383	0.979825	0.951905	1.0209	1.07637	1.87802	1.0427	1.30413	1.06642	0.904122	0.828278	0.257102	0.53093	0.805271	0.592233	0.866004	0.830698	0.396609	0.934454	0.605785	-0.156917	0.562798	0.835054	0.189405	1.22391	0.783391	0.603851	0.711777	0.751777	0.898241	1.2109	0.6117	0.739333	0.806731	0.506319	1.09971	1.0164	0.716545	1.04222	1.0861
57	'glomerular layer'	1.78912	0.595655	1.5055	0.501598	0.368951	-0.205943	0.161475	1.95932	1.87883	1.03603	0.932378	1.2037	0.939813	1.50318	1.14756	1.28922	1.22198	1.02704	0.948183	0.236029	0.750805	0.864671	0.582491	0.77786	0.970643	0.371638	0.877275	0.570164	-0.298087	0.388308	0.883632	0.210203	1.08993	0.745743	0.535811	0.625159	1.02955	0.956462	1.18819	0.323229	0.701088	0.798359	0.404843	1.1185	0.984267	0.812041	1.87949	0.905195
115	'prelimbic ctx'	0.672804	-0.269475	1.09676	0.928888	0.392681	0.602876	-0.388834	1.5106	1.0086	-0.179403	0.272855	1.03371	0.66827	0.581649	1.35058	0.872374	0.96557	1.4636	1.21652	0.462055	0.554385	0.609707	0.848378	0.837902	1.44954	1.18969	0.372082	1.04797	0.678891	0.686066	1.40836	0.829273	1.3099	1.12817	0.662053	0.767036	0.597035	0.474038	1.36216	1.20201	1.29271	1.12002	0.750631	0.925519	0.779929	1.14193	1.01103	0.798237
33	'claustrum'	0.292086	0.564565	1.02043	1.04055	0.956959	0.959744	0.150327	1.52075	0.527951	0.0576482	0.271116	1.10769	1.04939	0.269693	0.856919	0.829109	0.693034	0.858435	0.837331	0.804743	0.972133	0.819316	0.877872	0.891017	0.905533	0.682599	1.05322	1.11693	0.450766	0.744488	1.19398	0.890243	0.699806	1.1098	1.30113	1.28607	1.12805	1.14211	1.72894	1.50716	1.42991	1.2813	1.32811	1.42372	1.32144	1.38422	1.48145	1.32296
16	'accumbens core'	0.175083	1.04973	0.25318	0.858537	-0.0199347	0.41709	0.600653	0.831845	0.674593	0.387109	1.15818	1.20054	0.742163	0.787128	0.617567	0.824489	1.05885	1.49381	1.17502	-0.0106312	0.871098	0.628011	1.06026	0.710648	1.12618	0.968724	0.561691	1.13974	0.544919	0.88934	0.869834	0.573549	1.25251	0.970543	0.658394	1.60425	0.650946	0.163519	0.911091	1.18867	1.19939	1.52152	0.86564	1.30805	1.50072	1.55724	1.10377	1.42201
17	'accumbens shell'	0.184903	0.908065	0.53238	0.752871	0.169957	0.62651	0.923745	0.491088	0.350062	0.0511583	0.256743	0.837925	0.520146	0.81137	0.850721	0.941146	1.13756	1.64626	1.261	0.0605627	0.811552	0.943131	1.04416	0.672007	1.16987	1.09662	0.280314	1.12223	0.826701	0.923958	0.996817	0.52893	0.92234	0.52102	0.709459	0.837194	0.454339	0.386277	0.735979	1.45199	0.867645	1.50103	0.624892	1.04571	1.46819	1.73438	1.17492	1.0553
55	'frontal association ctx'	0.841747	0.361597	1.30322	1.68167	1.11671	0.65595	-0.862702	1.21796	1.8035	1.08072	1.63395	1.90535	0.419224	-0.243348	1.05632	1.37917	2.13262	0.775454	1.04321	0.335459	0.54988	0.907035	0.771521	1.29815	1.70545	1.14471	0.628471	1.9002	0.323004	0.820641	1.51502	1.06869	1.06151	0.717014	0.849711	0.766581	0.847791	1.31295	1.31413	1.82218	0.621601	1.29208	0.594858	1.12158	0.698627	1.06803	0.828633	0.351412
130	'primary somatosensory ctx barrel field'	0.414317	-0.760155	1.46832	-0.387298	1.7242	1.68966	0.890714	0.23896	0.927848	0.417029	-0.750812	-1.35181	1.06607	0.112585	1.08747	-0.748149	-0.706585	-0.111148	-1.37742	-1.40008	0.0135481	0.894448	-1.45645	0.214339	1.24219	0.619952	0.520485	1.3571	1.7312	1.58103	2.28149	1.26973	0.734238	0.39977	0.523048	0.80227	-0.36661	-0.331934	-0.621524	1.44875	0.860944	0.302865	2.73822	0.841184	0.0868113	-0.265658	-0.255506	-1.02454
132	'primary somatosensory ctx hindlimb'	0.647125	0.95898	0.932154	0.8474	0.0948554	0.515024	1.29255	0.946921	0.545821	0.35552	0.641817	0.404712	1.11861	1.72776	0.525603	0.284835	0.245471	0.774595	0.410417	1.44088	1.02121	0.699704	0.986634	1.11181	1.29352	1.21901	1.30429	0.874474	1.26611	1.05691	2.65507	1.20574	1.1073	1.05199	1.14678	1.08096	1.09474	0.546555	0.456134	0.680157	0.855541	0.77748	0.938427	0.962576	0.787592	0.990293	0.725449	0.282691
25	'CA1 dorsal'	0.311409	1.10863	0.651283	1.08169	2.11722	1.89153	1.37157	1.11772	0.799004	0.986627	0.111833	0.970574	2.04519	0.156183	0.00133328	0.419854	0.526475	0.423888	0.515672	1.2014	1.75663	0.616716	0.63096	1.47652	0.893362	1.0524	0.675747	1.39133	2.04619	1.83082	1.03041	2.12289	1.03108	1.1257	0.905113	1.51331	0.83618	1.30065	0.418179	0.585963	0.537401	0.391181	1.28102	0.740931	0.613446	0.348832	0.875464	0.723601
157	'ventral anterior thalamic nucleus'	0.0406086	0.490532	0.158855	0.709033	0.971964	1.21286	1.59893	0.455008	-0.422361	-0.0148597	1.01781	0.898963	1.41227	1.51166	-0.298824	0.752852	0.398209	1.18448	0.980091	0.106375	0.774093	1.28059	0.712597	0.443188	1.46408	1.0839	1.00275	0.468926	1.9331	1.75242	0.476312	1.0959	1.09561	0.61755	0.757114	0.908435	1.33224	1.12338	1.06	0.989873	1.34918	1.19206	1.04578	0.923358	1.05229	0.966312	1.30924	0.847586
160	'ventrolateral thalamic nucleus'	0.430666	0.850651	0.947186	0.762637	1.06695	1.21379	0.98738	0.630093	0.149563	-0.169607	0.680846	0.502471	1.26748	0.690642	0.186046	0.648579	0.0103744	0.908282	0.539801	0.20034	1.66347	1.50861	0.962844	0.715274	1.55246	1.26954	1.27025	0.832169	1.77267	1.32496	0.190119	1.66862	1.26554	0.756793	1.16291	0.817768	1.44769	1.47421	1.1328	0.735263	1.32705	1.12143	0.800823	0.801389	0.565747	0.658702	0.983426	1.05337
82	'medial dorsal thalamic nucleus'	1.4798	0.417089	0.350988	0.689718	0.594235	0.523464	0.786526	0.492915	-0.177362	-0.503614	-0.916635	-0.311651	1.11536	0.448067	-0.0580369	-0.671657	-1.01206	0.104432	0.114418	1.02775	0.715692	0.977691	1.34647	0.695903	0.990192	1.12408	1.0033	0.623452	2.18034	1.88371	0.651533	2.30648	0.660941	0.855521	1.23405	1.29666	0.633474	0.576534	0.727606	0.500699	1.04906	0.621765	1.22522	1.03349	1.22527	0.774462	0.950527	1.21581
60	'habenula nucleus'	2.18826	0.561259	-0.070539	1.0109	0.713781	0.329435	1.30428	1.80613	0.959672	0.403068	-0.593663	0.226009	0.686547	0.745854	0.708944	0.0689448	-0.251112	0.714865	0.79417	1.82564	1.06222	0.656324	0.856761	1.02416	1.12761	1.13946	1.05908	0.937478	1.7467	1.73047	1.04117	1.86097	0.786544	1.06246	0.815095	0.893859	0.5882	0.47257	0.671659	0.564292	0.548785	0.708808	0.85838	1.05235	1.18452	1.04931	0.820187	1.18828
155	'visual 1 ctx'	0.812268	1.18729	0.336446	0.897962	-0.0782595	0.120446	1.95345	0.711853	0.31196	0.953938	1.32091	1.56715	0.458869	1.40646	0.845567	0.85297	0.697061	0.749227	0.755901	-0.739953	-0.340475	0.683234	-0.0682436	0.732937	0.830924	1.00698	0.469483	0.677498	0.61103	1.6916	1.21235	0.678265	0.94096	0.639987	0.34004	1.08662	0.136135	0.163351	1.21575	1.19307	0.971585	0.839319	0.655122	0.454574	0.736326	0.849185	0.0201067	0.326177
137	'secondary somaotsensory ctx'	-0.0149515	0.775306	1.32727	0.666527	0.908635	1.56046	0.352006	1.20987	1.18885	1.38016	1.4392	0.383371	1.02007	0.91666	1.35804	0.558673	0.557088	0.456008	0.56956	-0.00698554	0.181645	0.966794	1.10327	0.953718	0.997046	0.785684	0.888822	1.04309	1.22968	0.542228	1.04852	1.00188	0.466655	0.750083	1.6873	1.26754	1.0848	1.0585	0.997	0.713359	1.13746	0.901961	1.38785	1.3312	0.912032	1.16851	0.671351	1.01771
116	'parietal ctx'	0.130457	0.433989	1.0508	0.301607	-0.543348	0.488025	1.76343	0.731943	0.415333	-0.528925	-0.594871	0.418076	1.51669	0.367724	-0.312556	0.797113	0.135592	1.04293	0.732798	-0.680096	-1.22057	0.548258	-0.0254332	0.981894	0.581547	0.830959	0.724091	0.40235	0.816763	1.89725	3.31681	1.11617	1.15368	0.734655	0.562876	0.543694	-0.455419	-1.03588	-0.744222	1.90782	0.927743	0.755176	1.41948	0.684748	0.777012	1.32804	-0.842995	-0.916535
27	'CA2'	0.152774	0.343878	0.603927	1.33864	2.22835	1.86971	0.427761	-0.0697096	0.81125	0.830909	1.00361	1.12379	1.0008	0.607688	0.135212	1.27123	2.46718	0.7052	0.350918	-1.3711	-0.720425	0.573551	0.911666	0.843793	1.10493	1.14066	0.916566	1.33862	0.678226	1.01886	0.904578	1.16088	0.825952	0.910505	1.21163	1.25536	0.552229	1.27107	0.551807	0.964164	1.15559	1.0974	1.24112	0.9961	1.3861	0.562215	0.470629	0.679665
28	'CA3 dorsal'	1.33436	0.821126	0.850554	0.805434	2.08033	2.43121	0.967745	1.05053	1.62967	1.38323	0.474664	0.43808	1.55316	1.04682	1.15324	0.68793	0.898872	0.81418	0.801356	1.34466	0.736656	0.703013	0.965485	1.02776	0.712913	0.811118	0.767062	1.123	1.2656	0.97603	1.18574	1.87006	1.12033	1.37313	1.12887	0.92353	1.20927	1.76774	1.22977	0.742205	0.985749	0.839997	1.15464	0.448575	0.682714	0.218124	0.685236	0.652766
40	'dentate gyrus dorsal'	1.54527	0.982538	1.18933	1.14822	1.95673	2.42372	1.00606	1.31662	1.44791	1.98267	2.59921	0.806552	1.35844	0.642611	1.01002	0.558473	1.02074	0.934379	0.890944	2.15517	2.93728	1.50546	0.968052	1.12437	0.789171	1.00608	0.80077	1.20608	1.53858	1.50569	0.887411	1.99555	1.24558	1.30866	0.903396	1.21995	0.914861	1.61565	1.0516	0.938069	0.965834	0.829242	1.19031	0.593993	0.638448	0.267363	1.15879	0.9447
127	'reticular nucleus'	2.20738	0.760443	0.45296	1.13572	0.853914	1.00764	1.25273	0.829518	0.417355	0.0483112	-0.348393	0.49584	1.01473	1.15954	0.60768	0.864856	0.140082	1.04079	0.877948	0.429576	0.890792	1.64297	1.25071	1.05404	1.13854	1.02953	0.487909	1.07225	1.28121	1.44641	0.424762	1.483	2.04755	1.09082	1.17931	1.22012	0.96237	1.23277	0.873086	1.02878	0.957803	1.09065	1.18812	1.22582	1.27398	0.948728	0.817412	0.999561
72	'lateral geniculate'	0.729167	0.764396	0.358117	0.883124	0.459803	0.742057	1.51508	1.26235	0.953537	1.07031	0.927585	0.826967	0.605529	0.722827	0.475225	0.185933	0.652115	0.781798	0.522103	1.29264	1.69323	0.935752	0.8051	1.09123	0.562447	0.807957	0.983779	0.993102	1.54875	0.877566	0.807407	1.73364	1.32989	1.04032	0.539257	0.956868	0.940805	0.964211	0.578199	0.402054	0.195018	0.444966	0.878893	0.546292	0.670458	0.517941	1.4523	1.06973
98	'parafascicular thalamic nucleus'	1.16252	0.846803	0.387921	0.734245	0.578257	0.777307	0.857987	0.881016	0.385524	0.00514687	0.268788	0.293074	0.581142	0.416154	0.4904	0.426863	0.184508	1.21537	0.69667	1.2026	1.32732	1.48829	1.44271	0.58669	1.19087	1.04762	1.43907	0.983922	2.267	1.32795	0.994023	1.90067	1.01816	1.22416	0.83295	0.789417	1.0847	0.588841	0.668158	0.635342	1.26742	1.11526	0.9465	0.512877	0.582243	0.630063	0.821071	1.5524
167	'ventral posteriolateral thalamic nucleus'	1.77035	0.379862	0.45759	1.22729	0.56122	0.63141	0.936858	1.24191	0.843514	0.127187	-0.294061	0.332387	0.75316	0.609721	0.559266	0.756774	0.17695	0.899115	0.555934	0.265826	0.823771	1.28946	1.08214	1.16604	1.22777	1.04675	0.561326	1.02765	1.08894	1.0753	0.384192	1.28943	1.77393	0.791228	1.12378	0.948502	1.1445	1.10736	0.593389	0.565272	0.658044	0.849231	0.984737	1.22369	0.82702	0.812378	0.478716	0.566161
168	'ventral posteriolmedial thalamic nucleus'	2.04625	0.595507	0.654909	0.808529	0.150484	0.203251	0.281709	0.66322	0.58718	0.204128	0.300904	0.737801	0.967691	0.215356	0.356377	0.392099	0.191771	0.930116	0.559299	0.10132	1.18921	1.40135	1.19125	0.790151	1.18695	0.82171	0.645293	0.61514	1.46568	0.925419	0.11493	1.43882	2.19465	0.791431	0.912904	0.42373	0.648882	0.784756	0.734118	0.294344	0.483999	0.896308	0.489603	0.627492	0.384967	0.742952	0.35581	1.2999
109	'posterior thalamic nucleus'	1.97966	1.01482	1.16974	0.686523	0.615292	0.764145	0.762478	0.634024	0.427361	0.306016	0.342546	0.370676	0.792561	0.278567	0.519385	0.198976	-0.0253107	0.688808	0.18671	0.528413	1.72033	1.16262	1.17629	0.686829	1.06711	0.978769	1.13157	0.826895	2.51472	1.39658	0.326305	2.23659	1.32706	0.886843	0.75356	0.708241	0.792991	0.80239	0.818213	0.458295	1.4348	1.20503	0.947841	0.819773	0.46151	0.852195	0.922433	1.30411
126	'retrosplenial rostral ctx'	1.15319	-0.281909	0.580647	0.744713	-0.271198	0.455579	1.05122	0.893995	0.373312	-0.156353	-0.4721	0.0992127	0.0368517	-0.126934	0.457837	0.0446932	-0.198622	1.15064	0.951535	1.38642	0.538922	0.711031	1.17544	1.29936	0.966657	1.52383	0.92279	1.01079	1.51751	1.98158	1.1837	1.07191	0.672283	0.462562	0.792879	1.62457	0.133471	-0.267403	0.340443	1.33341	1.62823	1.59681	1.49062	1.53519	1.06192	1.59163	1.14264	1.55135
102	'caudal piriform ctx'	-0.0205488	0.738255	0.898399	1.95671	1.24274	0.88529	0.957466	0.894393	0.315908	0.349191	2.00063	1.1147	-0.0586732	1.64639	0.687917	0.674297	0.575079	0.522697	0.392464	0.0992313	0.472178	1.02165	1.26358	0.92943	1.76241	2.0841	1.09447	1.23049	1.05886	1.01984	0.644458	1.39788	0.753463	1.03539	0.606576	0.821463	0.64162	1.1036	1.80438	2.59153	2.15743	1.65985	1.01304	0.670766	0.449899	0.620717	0.0825302	0.574405
68	'lateral amygdaloid nucleus'	0.37773	0.703549	-0.192342	2.13688	0.96687	0.757237	1.04784	0.994723	-0.20704	0.00387066	0.404247	1.34818	0.737092	0.387045	0.439602	0.975387	1.24225	0.548919	0.239842	0.774479	0.899986	1.46869	0.736849	1.38207	1.27277	2.24311	1.17239	1.70594	1.35176	0.707709	0.845923	1.36771	0.890259	0.694967	0.907746	0.319441	1.41332	1.00368	1.26186	0.829724	1.1178	0.621851	0.311722	0.724086	0.341123	0.992225	0.894294	0.763051
136	'primary somatosensory ctx upper lip'	-0.235023	-0.369705	1.34	0.134494	0.935482	1.44661	-0.58694	0.391069	1.00384	1.49826	1.41208	0.560875	0.211467	1.18379	0.999575	0.129249	0.320677	-0.175988	-0.0458001	-0.231428	-0.0713361	1.29979	1.06556	0.522241	1.06751	0.721421	0.448582	0.734522	1.67705	0.828584	2.91843	1.05374	0.0742136	0.455015	2.06133	0.97439	0.426459	0.203607	0.655748	1.02825	1.81911	1.42027	1.38639	1.28084	0.537027	0.415303	0.616086	1.09493
79	'primary motor ctx'	1.92522	1.28221	0.577774	0.975786	0.153583	1.11856	1.09672	1.26045	0.554046	0.708448	0.760683	0.395885	0.0245918	0.455144	2.05299	0.873254	0.438799	0.38009	0.157851	0.817576	1.73647	1.16049	1.07255	1.12323	1.40499	1.16784	0.771436	1.33696	0.842597	0.747189	1.58703	1.38586	0.830711	1.22392	0.882349	1.04116	1.13615	1.2548	1.04911	1.23828	0.928921	0.77059	0.966876	0.969238	0.600088	1.09198	0.561093	0.746657
80	'secondary motor ctx'	0.645292	0.114311	0.980935	0.98986	1.36224	1.36461	0.255068	0.506517	0.650079	0.284992	-0.314141	0.684554	0.606627	-0.668547	0.58326	0.572751	0.11794	0.471823	0.527965	1.58845	1.65271	1.16764	1.14236	1.34909	1.14848	0.931585	1.29398	1.77042	0.930925	0.642614	0.782579	1.00991	1.62841	1.46467	1.01253	0.890306	0.903184	1.02856	1.22199	0.559935	0.572452	0.695799	0.836114	1.15904	0.538178	0.763032	0.442739	0.587135
31	'anterior cingulate area'	0.910999	0.32529	1.15163	0.527987	0.489999	0.919226	-0.291276	1.13322	0.380483	-0.571136	-0.973708	0.405733	0.788756	0.0858798	0.823112	-0.167181	-0.359432	0.299046	0.307796	1.49226	1.78952	1.66833	1.36419	1.1186	1.51698	1.14837	0.739146	1.00146	1.404	0.824908	0.916269	1.11216	1.47437	1.11661	0.973128	1.68793	0.570236	0.301078	1.05817	0.697201	0.97234	0.941014	1.23487	1.34323	1.30746	0.84091	1.41486	1.45897
134	'primary somatosensory ctx shoulder'	0.161734	-0.18343	0.651124	1.34211	0.845809	1.87076	1.4026	0.278994	0.236083	0.94726	2.07156	1.13427	0.706929	2.08299	0.382861	0.890217	1.21773	1.43959	0.824337	0.952425	0.170785	0.238735	0.634461	0.978204	1.09853	1.18042	0.672469	0.933598	0.769497	1.22065	2.53889	0.980669	0.967122	0.856399	0.77469	0.878645	0.270095	0.747615	-0.133452	0.719803	0.632889	0.373118	1.24314	0.957733	0.785778	1.02831	1.00359	0.503962
131	'primary somatosensory ctx forelimb'	-1.20609	0.177649	-1.87406	-0.444329	0.127567	0.907964	-0.109693	-0.877861	-1.73531	0.980551	0.931738	0.385056	-1.66616	0.872582	-0.407492	-0.286011	-0.115927	0.60496	-0.231709	0.0324768	0.261291	0.877225	1.86044	0.303113	1.84602	0.911663	1.26427	1.21191	1.39537	0.836071	0.448503	1.26468	0.0584906	1.28967	0.135686	0.74525	0.518739	0.32409	0.936882	0.695521	1.13688	1.14596	1.46792	2.04116	1.63475	2.54362	1.0733	1.00178
133	'primary somatosensory ctx jaw'	-0.500099	-0.369448	-0.328633	0.791181	0.951687	0.478075	0.177899	-1.45904	-2.92546	-0.0166765	0.796856	0.483427	-0.546593	-0.208202	-0.333325	0.152401	0.435723	0.142216	0.464373	-0.0712503	0.611516	1.02302	0.949082	-0.577839	2.34873	1.14688	0.432857	0.318635	1.45752	1.57777	0.64118	0.260137	0.0148184	0.535436	0.115792	1.30035	0.445551	0.89422	1.07624	1.31863	1.46514	1.26946	0.91599	1.02018	1.11784	0.868547	0.703936	1.13173
15	'anterior amygdaloid nucleus'	0.248845	1.2171	0.175357	0.77805	0.426025	0.372044	-0.796705	-0.00246821	0.203128	0.350207	0.579814	0.873045	0.222665	0.172348	0.766266	0.76417	0.966966	0.887069	0.737888	0.775685	0.572628	0.507924	0.961111	0.998978	2.06917	1.76532	0.528791	1.44583	0.910121	0.865571	1.19427	1.17767	0.986007	0.973825	0.906248	1.87372	0.44497	0.764211	0.752775	1.05222	1.3188	1.3106	1.23316	1.05141	1.27512	1.48948	1.3034	0.853034
81	'magnocellular preoptic nucleus'	0.692383	0.63532	0.40356	0.617997	-0.0115885	0.122316	-1.0105	-0.0876387	1.02847	0.593279	0.532629	0.329885	0.638584	0.394994	1.34142	0.328859	0.922381	0.824481	0.620097	-0.581936	-0.427198	0.48938	1.3294	0.860994	0.99995	0.97301	0.911719	1.12774	1.0493	0.872718	0.917569	1.02148	1.17358	1.76345	1.15908	1.46122	1.35403	1.04867	0.798361	0.587382	1.08352	1.27135	1.32848	1.32567	1.7148	1.95531	1.7874	1.20831
139	'substantia innominata'	0.0668977	0.29028	-0.0274801	0.314623	-0.301016	0.214376	-1.50084	0.204888	1.45652	0.350895	-0.319012	0.045249	0.373303	0.188734	1.07591	0.153439	-0.0139803	0.721351	0.748467	-1.62898	-1.18608	1.32631	1.89857	0.976197	0.476096	0.64485	0.791348	0.818918	0.717859	0.404173	1.0736	0.152333	1.0493	1.52957	1.05253	0.850656	0.570883	0.094951	0.24582	0.330148	1.06783	1.08008	1.13272	1.77468	2.43117	2.46317	1.4605	1.13492
166	'ventral pallidum'	0.381895	0.754557	0.460128	0.39705	0.649953	0.819159	-0.0422443	0.627657	0.975154	-0.0459257	-0.145643	0.342401	0.660535	1.37979	1.23153	1.00258	1.10401	1.00138	0.976095	-0.226541	0.465503	0.88726	0.816839	0.800224	1.25811	1.11106	0.695019	0.965922	0.830148	0.710216	1.13854	0.687982	1.04245	0.821123	0.8101	1.15496	0.735036	0.501828	0.46264	0.928592	0.987172	1.34621	0.712539	1.09344	1.63283	1.32787	1.38759	1.14957
153	'olfactory tubercles'	0.974733	1.14867	0.767238	0.336898	1.01956	1.12114	0.328828	0.600048	0.622062	-0.106676	-0.22087	0.475731	1.03981	0.713405	1.60892	1.31361	0.875371	1.07593	1.10558	0.37382	0.41572	0.808888	0.886969	0.211759	0.879091	0.677455	0.621629	0.515542	0.937977	0.998637	1.51732	0.948955	0.921382	0.805501	1.13678	0.937897	0.987564	1.18687	0.870536	1.24441	0.987791	1.32676	0.846273	0.983429	1.03423	1.70714	1.57889	1.02828
49	'extended amydala'	1.37986	1.68182	0.635883	0.921381	0.406284	0.772654	0.119776	0.850507	1.58014	1.01232	0.963946	1.20332	0.447025	0.440363	0.603322	-0.00277752	0.643044	0.919032	0.746192	0.366432	0.344121	0.600215	1.06972	1.14276	1.03193	1.00298	1.10228	1.27916	0.764111	1.04959	0.378548	0.835349	1.35438	2.048	0.696242	1.27067	1.1452	1.21776	0.97692	0.386668	0.693131	0.511476	0.948144	1.01283	1.96508	1.13847	1.36047	1.42917
34	'central medial thalamic nucleus'	0.863452	0.368417	0.887435	0.366683	0.453623	0.639452	-0.17713	-0.1107	-0.225205	-0.0218183	0.705122	0.316576	1.18548	1.14794	0.334824	0.237141	-0.283351	-0.17259	0.217053	0.505675	0.12959	0.574559	1.65641	0.781988	0.904433	0.782527	1.04521	1.11793	2.09165	1.07549	0.279104	1.41251	0.598707	1.19287	1.48821	2.0908	0.252956	0.105626	0.495368	0.142467	1.21525	0.723942	1.63715	1.60835	1.2819	0.8994	1.10811	3.604
120	'reuniens nucleus'	0.626665	0.25882	1.75231	0.949223	0.352069	0.788309	0.491357	0.256157	-0.451251	0.104983	2.24184	1.20591	0.817717	0.951972	0.354996	1.40289	1.29507	0.407255	1.03842	0.129512	0.342052	0.583303	1.09945	0.240889	1.01781	0.38735	1.50945	1.03909	0.310335	0.595264	0.360561	0.61845	1.14212	1.11881	0.611019	3.35918	0.748791	0.786784	0.628554	0.453456	0.83351	0.811799	1.26805	1.37343	1.43235	0.741356	1.1748	1.91668
162	'ventromedial thalamic nucleus'	0.738433	0.608098	1.2132	0.708435	1.05629	1.08993	0.626409	0.484715	0.248678	-0.305415	0.664967	0.545343	0.753048	0.23594	-0.120046	0.904004	0.707721	1.2285	0.85965	0.536517	0.497092	0.354326	0.93459	0.497157	1.17127	0.895882	1.47789	1.34155	1.45074	1.49579	0.00182918	1.25535	2.6139	1.64209	0.246626	1.42414	1.28004	1.4702	1.73428	1.22617	1.09362	0.805106	0.749216	0.709178	1.3804	1.09073	1.04452	1.26155
85	'medial geniculate'	0.768298	0.545755	1.23513	1.25208	0.623085	0.49302	1.23928	1.39625	1.37036	0.790758	0.735776	0.55772	0.830968	0.0765425	0.329593	0.703424	0.992863	0.298395	0.364385	0.674559	0.902282	0.970693	0.727538	0.843459	1.37145	1.45615	1.11319	0.633282	1.32697	1.0268	0.577465	0.667984	1.80001	1.35531	1.02773	1.04052	1.10101	1.15441	1.35172	1.23175	1.0831	0.983915	0.860471	1.06106	1.18294	0.654428	1.12696	0.832091
43	'dorsal medial nucleus'	1.20181	0.720672	1.27185	0.601933	0.857183	0.992684	1.70499	0.914122	0.630496	0.385301	-0.301691	0.0858449	0.895946	1.47624	0.852173	0.0177737	-0.159638	0.341272	0.788003	0.461135	0.827965	1.19028	1.55968	0.469161	1.24268	0.973459	2.46488	0.388579	1.93677	1.61551	0.410136	1.32284	1.34569	2.04478	1.61467	3.19571	2.09849	2.15606	1.9001	1.74021	2.24256	1.91255	3.34129	1.67401	1.84722	1.20845	1.62457	1.42154
111	'prerubral field'	2.23089	1.47697	1.0263	1.56013	0.935658	0.862474	-0.236763	-0.157754	0.190903	0.712907	1.29124	0.593702	1.12283	0.748378	0.105378	0.9187	2.42349	0.53436	1.03397	1.69845	0.626975	0.208377	0.918299	1.34799	1.29098	1.02357	1.26167	1.59174	1.37252	1.13003	1.16162	1.51985	2.26973	1.59853	0.844557	0.573815	0.354581	0.517433	0.603369	0.371132	0.652767	0.287962	0.516295	0.704335	0.989568	0.863257	0.0357127	0.672307
71	'lateral dorsal thalamic nucleus'	1.33299	1.02302	1.86914	1.44427	0.626258	1.14795	0.48389	0.894902	0.403967	-0.176966	-0.532797	1.02867	1.878	0.631467	1.17904	1.00581	0.0817477	1.02564	0.917793	1.44274	0.0610564	0.889	1.36352	1.08938	1.39924	1.0398	1.07027	1.15845	0.994035	0.666838	0.142021	2.61494	1.7576	0.962158	1.62268	1.02434	0.993433	1.51555	1.4951	1.00362	1.33677	1.28511	0.7562	0.663652	0.509345	0.591901	1.28918	0.904987
156	'visual 2 ctx'	0.383484	0.966028	0.518723	0.983186	1.23114	1.74043	1.94459	0.0912065	-0.136827	1.5801	1.05915	1.25595	0.215617	0.425805	0.0712777	1.53341	1.31295	1.37527	0.715905	0.253507	0.0806074	-0.0627252	0.145102	0.979945	0.579725	1.03082	0.488159	0.894796	0.941635	2.20269	2.34706	1.35182	0.672047	0.771428	0.943043	0.953718	0.374193	0.33926	0.648041	1.03906	0.985388	0.679491	1.42348	0.765503	0.971042	0.790083	0.202928	0.157631
124	'red nucleus'	0.0581425	1.56543	1.79923	1.48444	1.52917	1.79418	-1.09222	-0.614101	-0.0282767	1.11384	0.275179	1.15641	0.427187	0.25395	0.24322	1.14864	1.56429	0.359395	0.524288	0.765282	-0.284345	0.420587	0.711302	1.12747	1.84785	1.35582	1.37659	1.90739	1.16468	1.70871	0.734448	0.528898	0.423411	1.24702	0.421175	1.06919	1.26594	1.44939	0.714937	0.820297	1.17644	0.864945	0.969591	0.845051	0.649252	1.16364	0.398502	-0.381031
142	'substantia nigra reticularis'	0.343248	0.989553	0.746544	1.17842	1.21979	1.30285	0.722776	0.653451	1.50116	1.33927	0.753265	0.583218	0.885384	0.622695	0.935623	1.21194	1.95822	1.20091	1.06871	-0.0193294	0.536721	0.892243	0.869019	1.36002	1.31182	1.03198	0.938795	1.36783	0.888935	1.25351	0.658929	0.416755	1.53138	1.44759	0.597883	0.687004	1.31607	0.875823	0.044023	0.0192758	-0.0497717	-0.00508965	0.56091	1.03179	0.862377	0.53529	0.382234	0.554042
141	'substantia nigra compacta'	0.839601	0.838398	0.491308	1.26571	1.50167	1.28601	0.741756	0.00157073	1.34853	1.38417	1.35734	0.542973	1.15672	0.539659	0.974591	1.57669	1.95274	0.783971	1.25389	0.0362067	0.457758	1.00789	0.710687	1.1671	1.25679	0.899363	0.896592	1.41718	1.00762	1.46636	0.884207	0.409276	1.44831	1.36428	1.57957	0.990487	1.19039	0.844433	0.307529	0.679913	0.549049	0.535256	0.942927	1.228	0.521905	0.752656	0.372565	0.216769
170	'ventral tegmental area'	0.732387	0.949511	0.602077	1.16487	1.62522	1.62971	0.991765	0.960613	1.42389	1.30831	1.16135	1.40355	0.539598	0.677864	1.00169	1.59281	1.75776	1.16346	1.01558	-0.112834	0.275896	0.700235	0.890854	0.675875	0.737051	0.56793	1.65417	0.983007	0.613732	0.654457	0.294828	0.322325	0.686882	0.87118	1.02161	0.621698	2.23744	1.7902	1.00545	0.845374	0.742389	0.949739	0.735756	1.08658	0.939846	0.913101	1.64534	0.209019
67	'interpeduncular nucleus'	1.73812	0.268455	0.72484	0.826563	2.55952	2.30041	0.649703	1.2096	1.29486	1.04419	1.27178	1.28457	1.48176	1.56887	1.09914	2.17185	2.28549	1.17869	0.82088	0.871255	0.559463	0.453824	0.391117	0.735592	0.776928	0.380956	1.00469	0.976901	0.613276	0.63654	0.462723	0.555474	0.599465	0.710349	1.45771	0.73586	1.64573	1.65102	1.17225	0.836255	0.815255	0.920689	1.1153	1.40792	0.997168	0.647083	0.377168	0.585053
87	'median raphe nucleus'	0.516746	1.35263	-0.113168	1.28458	1.3495	1.55852	-0.115148	0.542544	1.59134	0.979525	0.916514	1.2842	0.515271	2.99434	1.02895	2.67892	2.5688	1.21305	0.766599	1.00019	0.162824	-0.156593	0.887452	0.109625	-0.165472	0.12272	0.883373	1.632	-0.254211	0.386521	-0.013723	0.625833	0.708749	0.750786	-0.463179	0.782607	1.82638	1.70801	0.48902	0.47852	0.37893	0.478673	0.738792	1.03326	0.954103	1.08372	0.387881	0.394279
108	'pontine reticular nucleus oral'	-0.67016	1.0758	0.934938	1.59904	1.26105	1.3627	1.01951	0.810287	0.823681	0.493638	0.447356	1.13181	1.27831	1.56211	1.68098	2.51469	1.86665	1.47897	1.95603	1.01111	0.279711	-0.0253775	0.647141	1.37241	0.333675	0.585671	0.943436	1.25381	0.293476	0.581758	1.07639	0.912462	0.507365	0.461427	0.888661	0.686232	1.20075	1.58364	0.311624	0.351288	0.888111	0.550184	0.745592	0.698507	0.804886	1.25666	0.0363559	0.435471
128	'reticular nucleus midbrain'	0.505259	1.10394	0.849315	1.15996	1.77667	1.31897	2.60323	0.165601	-0.0642927	0.31948	0.90976	1.42232	0.578577	0.642187	0.349155	0.749751	1.00577	0.710579	0.553918	1.83216	1.20701	0.581629	0.679226	0.73326	1.65022	1.39181	1.67786	1.19876	1.80956	1.3896	0.993148	0.83496	1.44234	1.28637	0.668191	0.93625	1.25967	1.29607	0.90495	0.949818	1.32459	0.586625	0.892109	0.531107	0.361326	0.506044	0.166025	0.574418
113	'precuniform nucleus'	0.306359	1.19488	1.23889	0.867194	0.798623	1.11791	0.85816	0.121083	-0.496423	0.0482371	1.28355	2.22913	0.878436	1.0406	0.758182	1.02302	1.39005	1.05239	0.899832	0.354166	-0.0740199	0.138744	-0.141558	-0.483721	0.994973	0.912643	0.824613	1.03401	-0.1962	1.20608	0.992909	0.485549	0.648721	0.062362	-0.392545	0.283635	0.998388	1.00196	0.471221	0.216848	0.311297	-0.564375	0.301658	-0.153677	0.0368356	-0.0203588	0.501453	0.853961
117	'pedunculopontine tegmental area'	0.0718739	1.13769	0.835496	1.54699	1.68727	1.6488	-0.207908	1.02591	0.733794	0.832451	1.25413	2.46481	0.527319	0.0935354	0.953371	2.1705	1.66141	0.713656	1.13286	0.859056	0.131298	0.144331	0.345039	1.3632	0.944524	0.816028	0.848665	1.2612	0.234036	0.756218	1.96992	0.332331	0.35854	0.176299	0.765488	0.574604	0.999137	1.75703	0.603235	0.645335	0.39256	0.329888	0.0602575	0.435269	0.341031	0.421054	0.773436	0.372236
74	'lemniscal nucleus'	1.12945	1.06334	1.3405	1.20144	1.85353	1.39831	0.758075	1.16973	0.71004	1.14458	1.51345	2.20487	0.897459	0.86296	1.53999	0.577527	1.01284	2.43525	1.17595	1.22	0.129518	0.804805	0.531217	0.996964	1.14412	1.72121	1.42543	1.06339	1.21404	1.01649	0.74091	1.30773	0.708738	0.815503	0.163396	0.178555	1.18298	1.1313	0.984314	0.555525	0.383217	0.296217	0.0856288	0.297233	0.328659	0.172925	0.329678	0.574828
95	'periaqueductal gray thalamus'	0.983575	1.05152	0.778092	0.860078	0.489291	0.8326	2.48328	1.93791	0.912353	1.05642	1.31827	1.04007	1.336	2.1582	0.979245	0.930163	0.45416	1.70033	0.671536	1.37876	1.58956	1.23331	1.01755	1.03604	1.27573	1.37908	1.69698	1.3431	1.39255	1.184	2.04222	1.31655	1.22931	0.98608	0.868186	0.245285	1.26996	1.0494	0.980998	0.869704	0.9418	0.695683	1.03333	0.450931	0.209573	0.520448	0.731253	0.725936
48	'subiculum dorsal'	-0.240038	0.225298	0.452889	1.04992	0.411975	0.982208	1.28913	-0.0628954	-0.325153	1.43142	2.04306	1.22354	1.13246	-0.0299476	-0.043346	0.326268	0.850403	0.61027	0.923539	0.916751	0.480939	0.91115	0.516066	0.937741	0.908773	0.94714	0.172354	0.530067	1.73876	1.77345	0.211787	1.3367	0.577895	0.518911	0.685591	1.1405	-0.0475675	0.236666	1.39506	1.70081	1.47338	1.24154	1.02815	0.703255	0.669234	0.563862	0.540178	1.21393
147	'superior colliculus'	-0.185655	0.877723	1.01168	0.885549	0.190873	0.704089	1.45819	0.0734492	0.232033	1.16844	1.69455	1.77342	1.10714	0.251476	0.0346069	0.279257	0.899328	1.02628	1.01145	1.16783	0.475573	0.48987	0.950887	0.426092	1.29664	1.17555	0.909171	0.487749	1.78952	1.83268	1.20341	0.978454	0.600035	0.663188	0.0408968	1.67364	0.601365	0.326047	0.904328	1.7742	1.68759	1.21229	1.19516	1.07683	1.01405	1.2417	1.45678	0.917999
52	'entorhinal ctx'	1.20897	0.275182	0.547463	1.15803	1.31455	0.961885	1.3304	1.20924	0.865701	1.01459	1.75909	1.69746	0.724213	1.56111	0.779755	1.32666	1.9184	1.07516	1.09495	1.12884	0.570734	0.37223	0.875941	0.953745	0.572711	0.797747	1.0223	0.778042	1.09091	1.06294	0.17159	0.848891	0.46417	0.786519	0.427522	0.927038	1.03043	1.25984	1.46174	1.08898	1.17415	1.01633	0.778196	1.01509	0.833993	0.477715	1.32388	0.569663
169	'ventral subiculum'	-0.283147	0.656808	1.14992	1.7409	1.24086	1.65949	0.0571692	0.102881	0.513707	1.66973	2.79419	1.76635	0.668151	0.566702	-0.070403	1.35214	2.16415	1.02435	0.935833	1.12621	0.326743	0.00415142	0.514645	1.02931	1.40407	0.754909	0.760049	0.721544	0.770741	1.35386	1.13085	0.566509	0.833309	0.449499	0.352034	1.24905	0.497721	1.04205	1.20306	1.11805	1.01848	0.697171	0.915115	0.805698	0.682558	0.549539	1.13783	0.820178
41	'dentate gyrus ventral'	0.570113	0.411738	0.366206	2.60009	1.62847	1.5563	-0.00292234	-0.166583	0.281322	0.455984	1.29894	1.25443	0.443416	0.913001	0.17041	1.22767	1.86664	0.708214	0.994831	0.809477	0.383889	0.456676	1.31561	1.27131	1.23802	1.07995	0.817258	1.38218	1.1286	1.38373	1.40101	0.840034	1.57424	1.01944	0.820314	0.781944	0.761312	1.30086	1.60242	1.27166	1.31893	1.05533	0.810756	1.01616	0.950166	1.00597	0.978439	0.997335
150	'temporal ctx'	0.246517	1.03522	-0.337101	0.661272	1.95238	2.63977	0.144641	-0.397621	-1.46451	1.40094	1.09037	1.33544	1.55109	2.16725	0.495511	0.345795	0.273107	0.657598	0.669156	1.70889	1.19961	0.960582	1.26227	2.41242	1.45863	1.94944	0.896478	1.61468	1.06761	1.00498	0.319125	1.34915	0.249505	0.769289	1.54845	0.53288	1.13904	0.927415	1.01042	0.678182	1.14705	1.03984	0.818333	0.905311	1.02933	0.985249	1.71314	0.973298
121	'raphe linear'	0.12071	1.09539	0.0961403	1.1787	1.63093	1.90374	0.556304	0.538772	1.08766	1.26921	0.953275	1.3066	0.542111	0.565977	0.626015	1.04467	0.968689	1.26068	0.657726	-0.25474	-0.792429	1.24123	0.786367	0.530614	0.9154	0.793008	2.33492	0.803723	0.678565	0.73078	0.310935	-0.162815	0.613091	0.588219	0.344619	0.784679	1.60972	1.41076	0.855661	0.798254	0.368648	0.769164	0.602129	0.837098	1.04493	1.10022	0.609146	0.0459352
23	'auditory ctx'	0.777546	0.788007	1.65835	2.03533	1.09636	1.64696	3.09945	2.26192	1.77053	2.21001	1.09385	0.96734	1.56368	1.81147	0.858967	0.734062	0.686823	1.98233	0.738355	0.653603	0.493031	0.787466	0.819367	1.63769	1.37273	1.48501	1.37673	1.44561	1.65062	0.95314	1.37033	1.70813	0.55629	0.793254	1.72609	0.659262	1.85132	1.63542	0.924068	0.523178	0.861242	0.740312	1.1099	1.02649	0.85982	1.16065	0.909712	0.773379
146	'subthalamic nucleus'	1.36858	1.47101	-0.309219	1.12869	1.30116	1.75221	0.284317	0.884838	0.682271	0.957757	0.737831	0.536083	1.59964	1.30287	1.05433	1.18488	0.0129544	0.918711	0.75073	0.220467	1.53682	0.653406	0.774515	1.00894	0.880152	0.955937	1.06616	0.700408	1.37222	0.922671	1.76781	1.19295	2.38274	2.19378	0.746181	0.378165	1.25175	0.59495	1.23876	0.832724	1.35174	1.03872	0.653644	0.872276	0.600133	0.270571	0.54152	1.26985
83	'medial amygdaloid nucleus'	-0.118698	0.716432	0.673894	1.46912	0.656145	0.311599	0.0307536	0.887456	1.16184	1.08135	1.14096	0.834767	0.0355524	-0.684811	0.491637	0.477415	0.908384	1.11505	0.705544	-0.117672	-0.252205	0.77334	0.585841	2.76206	1.83158	1.58701	1.01556	1.538	0.872109	1.42947	0.597353	1.20407	0.945306	1.15454	1.05915	0.833295	0.429407	0.5077	1.13563	0.402712	0.680165	0.741605	0.677825	1.04092	0.975624	1.22392	1.15252	0.919711
50	'ectorhinal ctx'	0.563861	0.260802	0.797231	0.196396	0.576818	1.49027	2.33471	0.514558	0.241247	0.988619	0.490825	0.973253	0.40563	0.563684	0.131614	0.70727	0.318214	1.28593	0.689306	0.127981	-1.20452	-0.122672	0.615511	0.526085	0.0761452	0.637881	0.348078	0.389937	1.22406	0.942371	0.83382	1.01918	0.393763	0.679903	1.35298	0.956451	0.224033	0.008194	0.394369	0.826061	0.918123	0.888122	1.2151	1.19543	0.938463	1.46944	0.369223	-0.174565
26	'CA1 hippocampus ventral'	-0.33428	0.919016	0.866824	2.34346	0.921384	1.43616	-0.461245	-0.189164	-0.209996	0.0554578	1.90955	2.07466	0.693361	0.911462	0.0294753	1.06658	1.47863	1.5969	0.781816	1.81019	0.0364214	0.0757449	0.653944	1.31914	1.42719	1.58879	0.78367	1.28362	0.660349	0.94673	1.13091	1.3876	1.14177	0.549	0.924749	0.936255	0.892785	1.46076	1.34178	0.901526	1.29168	0.418305	0.912345	0.702006	0.478181	0.689916	1.21658	1.10372
8	'root of trigeminal nerve'	-0.0194084	1.22674	0.735056	1.29276	1.18355	1.2135	0.849472	0.993318	0.962273	1.16064	0.866343	0.239194	1.08975	0.667146	0.649716	0.368563	1.18647	1.7182	1.48767	2.07528	2.05791	1.69221	1.09858	1.27107	0.779079	0.880021	0.396845	1.19891	1.4616	0.866976	0.568238	1.92289	0.794728	0.629854	1.13014	0.518393	0.854207	0.979082	1.00111	0.915684	0.613529	0.532846	0.700719	0.906131	0.52688	0.551072	1.51938	0.788035
112	'principal sensory nucleus trigeminal'	0.181554	1.5941	0.879079	1.38898	0.411936	0.607078	0.955198	1.0876	0.709715	1.12569	0.99137	0.88078	1.06482	0.572366	0.755574	0.554858	0.990998	2.46126	1.46519	2.66542	2.09153	1.00624	1.3217	1.55618	1.13573	1.06901	0.791769	1.31001	1.61759	0.745273	1.20298	2.04807	0.992558	0.586936	0.794467	0.555928	0.727235	0.619401	1.0718	1.1074	0.922491	0.781451	0.689659	0.739065	0.579063	0.776134	1.07351	0.126517
97	'PCRt'	0.729457	1.772	1.11204	1.18829	0.431126	0.407286	1.0175	0.792599	1.01332	1.52791	1.32657	1.34328	0.965142	1.12337	1.21223	1.01873	1.51067	1.80971	1.51121	2.98889	1.66401	0.818666	1.24473	1.2256	1.6398	1.18879	1.16786	0.874122	0.803347	0.468257	0.224694	1.54953	0.796564	0.805705	0.0561539	1.0073	0.605504	0.361918	0.487784	1.046	0.897648	0.848552	0.815357	0.934852	0.922876	0.895495	1.16806	0.593054
66	'inferior olivary complex'	1.28196	1.67097	-0.731575	0.742088	0.369091	-0.131813	-0.137195	1.47703	0.785527	1.0524	1.0338	-0.34365	0.763943	0.919416	0.237379	0.383103	0.104765	-0.18631	0.964994	2.73943	1.65877	-0.704409	1.09508	1.85208	1.22411	0.381249	1.9383	-1.16631	1.20168	0.369718	-0.633262	0.308646	0.495713	-0.226037	-0.137558	0.836224	1.40388	0.660719	-0.593193	-0.143102	-0.40684	-0.284631	-0.410383	-0.0566899	-0.364856	-1.2045	-0.345824	0.52826
56	'gigantocellular reticular nucleus pons'	0.335071	2.94634	2.16813	1.21502	0.368068	0.561497	1.36385	0.598201	1.05834	1.13833	0.826568	1.15917	1.38406	2.06817	1.78634	0.953783	0.766819	1.4889	1.29899	2.43503	1.9301	1.37607	1.34615	1.12846	1.29687	1.03576	0.94853	0.715155	1.7195	0.557621	0.416542	1.72287	1.64016	1.05041	1.03634	1.40877	0.69196	0.534074	0.630577	1.05771	1.22499	1.21029	1.19195	0.846858	0.564143	0.44719	1.11611	0.825036
123	'raphe obscurus nucleus'	-0.894316	2.15506	2.30482	0.976361	-0.303161	0.590385	0.710919	-0.288157	0.201607	0.155734	-0.106509	0.771929	1.62857	0.7148	0.664614	1.07952	0.898704	1.34184	1.36264	0.591349	-0.219248	0.426579	0.746806	0.480268	0.940848	0.167015	0.281427	0.202839	0.538785	0.199095	1.24017	0.459692	0.78109	1.01646	-0.0369776	1.94017	-0.103736	-0.418761	-0.0413441	0.460471	0.442353	0.342609	0.575371	0.936629	0.748539	0.853296	1.06339	1.02873
47	'dorsal raphe'	-0.151945	1.63652	0.970099	1.19211	0.421267	0.556673	1.26241	0.729239	-0.448285	0.966017	2.03731	0.977278	0.125913	0.48412	1.19404	1.33114	2.13651	1.33948	0.373497	0.595109	0.196953	0.945013	0.362404	1.54662	1.16171	0.708514	1.06408	1.29045	0.535117	0.385273	1.79316	0.918494	0.897538	0.744695	0.120915	1.03857	0.834872	0.404708	0.211958	0.102834	0.240921	0.460387	1.28577	0.86226	0.424934	-0.0437283	0.176972	0.678478
62	'inferior colliculus'	1.98281	0.334434	1.17718	0.596865	-0.0621479	-0.352226	1.04515	2.48145	2.018	2.72392	1.67277	1.44535	1.02742	1.07772	0.976619	1.52349	1.25748	1.22643	1.28266	0.266363	-0.191591	-0.161514	0.582838	0.636303	0.82479	0.859212	1.27451	0.664936	0.47989	1.19569	0.0295104	0.550297	0.168759	0.77316	0.201576	0.182275	1.40544	1.21147	2.08156	1.14568	0.885653	0.707098	0.0928163	0.874873	0.769545	0.756821	1.41636	0.482295
158	'cochlear nucleus'	0.223535	1.65793	0.670047	1.18851	1.04547	0.910387	0.281659	0.450586	0.319383	0.606272	0.734875	0.363427	0.611307	-0.0406192	0.716826	0.472237	1.06367	0.937714	0.987857	1.72952	1.52523	0.740475	0.577623	1.28128	1.26501	1.08869	0.144891	1.18189	1.06746	1.04897	0.308832	1.60765	0.578282	0.545611	0.32804	0.390797	0.483783	0.635587	0.691458	0.917084	0.253861	0.222896	0.31017	0.72592	0.770039	0.655922	1.7611	1.06031
144	'solitary tract nucleus'	-0.401674	1.76423	1.09258	1.24909	0.555845	0.914975	1.69464	0.765614	1.20038	2.02026	1.6315	0.367893	1.07614	1.20223	0.705825	0.95796	1.18935	0.901996	0.982162	2.3012	0.699415	0.721421	1.04372	0.136732	1.08487	0.542811	0.879795	0.519769	0.863942	0.795205	0.716946	0.797708	0.997993	0.800921	0.439627	1.30081	0.736521	0.711619	0.318351	0.212159	0.482109	0.0974349	1.37109	0.780728	0.913702	0.47411	0.564728	0.850852
38	'crus 2 of ansiform lobule'	0.135438	-0.9797	2.24445	0.816942	-0.113914	0.44178	1.02245	1.5782	1.51206	0.717842	0.92	0.496302	0.325912	1.03934	1.30588	1.07599	0.266557	0.522016	0.939368	1.27227	0.737998	0.201587	0.166673	-0.168185	0.488568	-1.09067	0.367398	-0.642586	-0.741911	-0.736387	-0.552811	-1.25153	0.562794	-0.100272	-1.47663	-0.518093	-0.101731	0.25103	0.0604772	2.37654	0.0898821	0.849767	-0.0906848	-0.623943	-0.212955	0.20449	0.932126	-1.04913
105	'paramedian lobule'	-0.219702	0.351011	1.85527	0.675663	-0.862175	-0.991904	0.432684	-0.0917495	0.890695	0.777042	0.928382	0.789866	0.0398556	-1.59981	-0.12662	-0.644685	-1.58299	-0.473285	-0.616861	1.36722	0.617317	-0.528158	-1.06259	1.30582	1.37436	1.26455	-1.51632	0.188209	-0.939428	-0.0308366	-0.286443	-1.19237	0.478367	-0.000255987	-1.13552	0.0310044	-1.05769	-0.987112	-1.36073	1.31731	0.0236283	0.287192	0.616921	-1.8048	-0.621988	0.423132	1.04939	-0.279851
36	'copula of the pyramis'	0.163117	1.69555	1.74062	1.26637	0.0637484	2.02234	0.579648	-0.179765	0.369717	0.265323	-0.0207357	-0.150433	1.50833	-0.127903	0.757514	0.840068	-0.20778	0.46296	-0.0446989	0.550678	-0.157403	0.361495	-0.530236	-0.273269	1.14591	1.60476	-0.0877622	1.84305	0.175149	0.594808	-0.617001	1.05125	0.569922	0.534075	2.14487	1.01887	-0.286615	-1.11014	-1.38452	0.0420786	0.237267	0.453758	1.03546	-1.16293	-1.2267	-0.0296288	-0.428917	0.651604
65	'interposed nucleus'	1.39397	0.29841	1.35739	1.14742	0.897783	0.367087	1.26925	0.831082	1.15645	0.969869	1.7887	1.01283	0.877542	0.989075	0.951787	-0.129041	1.37599	0.0279286	0.270104	2.08383	1.16117	1.11329	1.50837	0.212776	0.719958	1.02936	-0.284641	0.739715	0.477355	-0.0993778	-0.68903	1.0195	-0.148097	0.447409	-0.148536	-0.883327	0.474092	0.442507	0.552316	0.488294	0.236212	0.332697	-0.262912	0.430836	0.709979	0.487703	0.209891	-0.489223
159	'vestibular nucleus'	1.59207	1.95697	2.41878	0.995575	1.36098	0.894227	0.998123	1.02247	1.24284	1.00042	1.71953	0.770274	1.28451	1.39924	0.971607	0.574844	1.66964	0.982839	0.941575	1.84826	0.282632	1.17052	0.575849	0.309839	1.14741	0.566187	0.842907	0.506658	1.23126	0.750224	0.242582	1.46831	1.17527	1.54933	1.36463	1.11086	1.45482	1.41734	0.696387	0.49734	0.557478	0.759561	1.07053	0.600448	0.57916	0.426394	0.843039	0.887971
84	'medial cerebellar nucleus fastigial'	0.662696	0.842428	1.49339	1.39222	2.09646	1.92888	1.26856	0.0376785	0.124557	0.684192	0.935695	1.36467	0.953096	1.12088	0.813112	-0.532634	0.253782	0.797349	0.658028	0.433249	0.660777	1.02071	1.11731	-0.766166	-0.858296	-0.0144887	-0.638147	0.576548	1.14028	-0.0150311	-0.468571	1.85943	-1.0406	0.383173	-1.30294	-0.668678	0.457529	0.939332	-0.743444	0.396512	-1.15045	-0.381418	-0.401288	-0.562964	0.665967	0.448125	0.13719	-1.35033
13	'9th cerebellar lobule'	0.38048	0.653451	1.18745	1.31197	0.551357	0.994498	1.83874	1.16659	0.482051	-0.222244	-0.62369	-0.0758012	0.673999	0.970744	1.21116	-0.222544	-0.904411	0.815006	-0.0117354	-0.766048	-0.154914	-0.126235	1.02409	0.384631	1.17737	2.1237	0.589191	-0.906125	0.891528	1.11485	0.00882845	-0.0737251	-0.68601	0.404177	-1.23724	-0.820254	0.887732	0.766081	-0.723691	0.229519	-0.57144	0.46684	-1.15891	0.256256	2.12645	0.719025	0.60497	1.30234
1	'10th cerebellar lobule'	0.596243	1.00199	1.61637	1.44494	0.863751	0.571262	1.7087	2.05414	0.944165	0.260234	-0.0283594	-0.0129891	0.455765	1.47842	0.283598	0.0727936	-0.30402	1.56518	0.217319	0.41726	0.11828	-0.318017	0.18299	-0.544423	1.65716	1.91288	0.912102	-0.51173	1.32743	0.682559	1.33429	0.70604	1.02756	0.526727	-0.939273	0.537461	2.00332	0.868126	-0.103837	0.829609	0.8218	1.68718	0.0740757	-0.032479	1.56773	0.359938	0.800712	2.45519
37	'crus 1 of ansiform lobule'	0.0181269	0.956034	2.0062	0.626637	0.872392	1.61416	2.59957	1.72724	1.48398	0.703143	0.351961	1.62004	1.02338	1.58747	1.52586	1.32915	0.907964	0.761075	1.15534	0.293076	-0.268565	0.543221	-0.103786	0.131414	0.0570461	-0.857965	-0.083786	-0.023272	0.14085	0.315873	0.896246	-0.111855	0.556744	0.397569	-0.91331	-0.298396	0.369516	1.35929	2.17825	1.27518	0.335428	0.273994	-0.0382662	-0.423631	0.432497	0.313229	-0.268326	-0.84565
12	'8th cerebellar lobule'	0.0116367	-0.117305	2.35974	0.883827	0.986548	2.02406	1.72578	0.860532	0.679563	0.0668804	-0.237678	-1.22043	1.36806	0.640713	0.870448	0.418331	0.749583	0.549359	1.05635	-0.806017	0.0730912	1.19115	-0.130268	1.38813	0.53646	0.0898902	1.60276	-0.55436	-0.305611	0.23912	-1.29669	0.163316	-0.205119	1.10057	-0.60211	-1.71451	1.04691	0.979268	-0.627799	-0.23224	-0.646487	-0.52762	-0.178933	-1.09443	1.2105	1.22554	0.0980737	-1.22221
10	'7th cerebellar lobule'	-0.274095	0.334158	2.0711	0.5579	0.439975	1.74078	1.81459	1.88455	1.15921	0.951794	-0.0567125	-1.25987	2.33177	0.472994	0.338212	0.761587	0.746972	0.58643	1.26565	-0.787587	0.358227	1.66733	-1.71562	1.4011	0.568431	-0.362313	1.49601	-1.15403	-0.500428	-1.06513	0.750991	0.973621	-0.801363	0.886756	0.224891	-1.63555	2.41759	1.42042	1.34515	0.628367	0.67878	-0.128956	0.347722	-1.79479	-1.04815	1.13647	-0.20426	-2.11789
9	'6th cerebellar lobule'	0.722528	-0.111445	1.22055	0.168272	-0.0781682	0.525718	2.80083	1.46042	0.845614	1.58094	0.946396	1.40919	0.810847	0.462338	-0.0302525	0.568887	0.303942	0.613006	0.685924	1.36233	2.03919	1.66725	0.874419	1.28395	0.130914	0.093163	0.662662	0.868155	0.975197	1.15663	2.2876	1.63039	0.366194	1.24823	0.611547	-0.392897	0.256505	0.346554	0.763206	1.57288	0.656598	0.880304	1.0501	-0.15729	0.299337	0.474963	0.240532	-1.06331
2	'1st cerebellar lobule'	-0.478709	2.35924	1.83112	1.48838	2.05901	2.16767	0.699855	-0.134607	0.299629	1.52106	2.61945	1.9867	0.733763	0.485596	0.561536	1.63745	3.09504	1.30908	2.44712	1.72061	0.965796	0.522053	1.52434	-0.302199	-0.505929	-0.0485757	-0.322581	0.28838	0.481986	-0.0455185	0.103801	0.206486	-1.40966	0.481516	-0.340293	-0.207787	0.775457	1.71521	0.297836	0.960869	-0.348333	-0.333414	0.0394012	0.434797	1.06132	1.04846	0.208219	-0.325082
70	'locus ceruleus'	-0.306426	1.94387	1.41298	0.645835	1.99466	1.0167	0.31479	0.478238	0.855637	1.44767	2.68858	3.04966	0.174436	0.752494	0.0972814	2.13761	3.08691	0.348898	2.36746	0.392835	0.474	0.284622	1.12386	-0.348314	0.314243	0.135292	1.01219	0.150122	0.544093	0.415771	-0.829831	-0.368208	-0.106803	2.05937	0.0427311	0.894209	1.17954	1.49321	0.507587	0.212141	1.16063	1.30039	1.77768	0.31483	1.593	-0.000636261	0.804582	0.125087
154	'trapezoid body'	-0.0114381	3.78977	0.985693	0.870427	0.94753	1.26581	0.714721	-0.321845	0.242925	0.0678511	0.103406	1.54533	1.69258	1.79057	2.71924	1.94065	1.8476	1.01794	1.2673	1.35548	1.84021	2.25778	1.38202	0.750565	1.3286	1.27904	-0.127854	0.833368	0.102571	0.220611	0.337297	0.74712	0.480439	1.00322	1.29036	0.435971	1.05684	0.839609	1.14004	0.821004	1.01941	1.10143	0.780659	0.343322	0.540744	0.43553	0.0175313	-0.0676279
54	'flocculus cerebellum'	-0.46487	1.75068	1.28191	1.21638	0.311187	1.27425	0.692433	0.97352	0.692582	0.706315	1.24297	1.09992	0.78583	1.39462	1.02583	0.721716	1.33634	0.949299	0.929412	1.73498	0.975884	0.866921	0.936978	1.42086	1.63207	1.72857	0.389804	1.70043	1.08374	0.577743	-0.102634	1.57712	0.07372	0.484948	0.812566	0.0782756	0.540592	0.821513	1.50721	1.30062	1.07807	0.874964	0.655197	0.414233	0.651463	0.63907	1.63626	0.676033
99	'paraflocculus cerebellum'	-1.2657	0.38158	0.573547	1.62179	1.22706	0.567493	2.04408	0.972214	0.847603	0.739406	0.942116	0.932907	1.05448	1.16731	0.41691	0.939054	1.29857	0.797572	0.882096	1.82212	1.26929	0.561766	0.849153	1.59927	1.00167	1.15913	0.630732	1.71248	0.449377	1.45726	1.24531	0.734159	0.438734	0.542935	0.320286	0.415325	1.11359	2.09011	1.17812	0.970413	0.278427	0.374435	0.788996	1.15186	0.925652	1.11872	0.720544	0.343735
69	'Lat'	-0.547013	1.25992	0.953479	0.941344	0.215005	-0.116791	-0.0519181	0.94026	1.54655	1.21149	2.05176	1.52102	0.629853	0.497532	0.498609	0.225516	1.13823	0.588915	0.0937637	2.18177	1.28732	0.700217	0.629356	1.24655	1.63748	0.46139	-0.262716	0.559775	0.263694	0.509747	0.0913449	-0.231438	0.364399	0.0983712	0.283407	-0.072312	0.29092	0.510105	0.937365	0.951761	-0.0184514	0.581432	0.14633	0.241582	-0.0301946	0.524824	2.36184	1.29745
[truncated: 123 more columns]
